# Supplementary material for: Dihydromyricetin preserves β-cell function in type 1 diabetes via PI3K/AKT-mediated metabolic reprogramming
Source: Front Nutr. 2025 Oct 2;12:1682308. doi: 10.3389/fnut.2025.1682308 (PMC12527859; doi:10.3389/fnut.2025.1682308)
Supplement: Supplementary file 1 [file Data_Sheet_1.zip]

Archive with 4 entries (3 files):
- Supplementary Materials/
- Supplementary Materials/Supplementary File 1_Original WB blots.pdf.pdf
- Supplementary Materials/Table S1, LC-MSMS compounds (positive mode).csv
- Supplementary Materials/Table S2, LC-MSMS compounds (negative mode).csv
