# Supplementary material for: Dihydromyricetin preserves β-cell function in type 1 diabetes via PI3K/AKT-mediated metabolic reprogramming
Source: Front Nutr. 2025 Oct 2;12:1682308. doi: 10.3389/fnut.2025.1682308 (PMC12527859; doi:10.3389/fnut.2025.1682308)
Supplement: Supplementary file 1 [file Data_Sheet_1.zip › Supplementary Materials/Table S1, LC-MSMS compounds (positive mode).csv]

															Normalised abundance
															Normal																																	T1DM
Compound	Neutral mass (Da)	m/z	Charge	Retention time (min)	Chromatographic peak width (min)	Identifications	Anova (p)	q Value	Max Fold Change	Highest Mean	Lowest Mean	Isotope Distribution	Maximum Abundance	Minimum CV%	N-09-04	N-09-05	N-09-06	N-12-04	N-12-05	N-12-06	N-19-04	N-19-05	N-19-06	N-21-04	N-21-05	N-21-06	N-28-04	N-28-05	N-28-06	N-39-04	N-39-05	N-39-06	N-51-04	N-51-05	N-51-06	N-56-04	N-56-05	N-56-06	N-61-04	N-61-05	N-61-06	N-71-04	N-71-05	N-71-06	N-73-04	N-73-05	N-73-06	T-03-04	T-03-05
0.53_61.0286m/z		61.0285991534165	2	0.529383333333333	0.175216666666667	6	0.994783654038394	0.166818517225216	1.71015836873917	Normal	T1DM	100 - 2.53	1030.16231401207	61.13	318.478586173482	329.278245134482	324.493618252757	334.378416394746	323.460864278372	345.009472615039	294.856672644605	322.952510711321	304.104564740832	431.302319663795	446.079690478012	446.35079357796	161.327384950885	217.752172642549	254.798820661158	1914.52062755053	2054.57059200269	1944.67927189437	530.366435173741	535.523918298061	485.583417186581	314.005798584763	341.970026114723	315.204789207377	502.870476166802	534.811166237021	1267.95807624582	5736.10319727536	6136.5103403911	6003.47955541974	186.971944773617	169.553145409905	166.04945154604	215.7842751234	245.687535268659
2.81_61.0287m/z		61.0286534343701	1	2.8073	0.314316666666667	1	2.37151409054892E-05	4.12586839789111E-05	5.69022948420843	T1DM+D25	T1DM	100	357.432624372986	63.55	4.8412192182796	4.15762383621598	9.98927066134229	115.900472711604	128.459182275386	123.662726044341	311.470586687338	326.945351881175	318.370497675317	93.0078525634542	121.500790743379	119.464377227801	296.346985610657	262.893445046535	233.501100989132	0	4.18958992606681	1.15191198198817	3.02110890984443	3.23877436569052	4.829195978489	33.0458003390649	128.201842880674	111.246863744005	87.1752751853842	95.935834656691	101.178444275765	23.7935645599605	8.29850634077746	62.6247407046162	12.0426080226656	32.5591482482628	23.089540116388	19.987892765516	36.1220292764901
0.05_68.0178m/z		68.0177622530615	2	0.0491166666666667	0.556483333333333	2	3.57778251469654E-11	2.08203343449621E-10	1.66972429287224	T1DM	T1DM+D25	100 - 4.8	999.168505717353	10.47	989.208413218948	946.435182040314	940.75188790502	722.048598872191	722.522927457311	854.348785793898	883.173734198289	887.998427245346	797.185414235493	832.776756293494	924.989158551972	829.279724333206	987.214616335492	887.258869036516	971.323847972651	856.085547883124	982.963007771712	827.170895755635	889.574212773777	951.385353271431	844.919115057994	1443.59884501772	1408.79620133948	1549.51171650122	902.938991803301	817.046068606906	849.838047126972	835.894462634183	1130.11259899159	901.937692775149	956.566288991364	859.458615914173	982.121186158265	978.271893582866	909.936855337631
0.05_88.5324m/z		88.5324498978247	2	0.0529166666666667	0.148616666666667	1	7.60451373671422E-06	1.50395224935742E-05	1.45721817461747	T1DM	T1DM+D25	100 - 6.11	573.284971661947	13.17	386.531004429318	363.143932415576	396.385638277593	292.470279877767	311.517904235379	364.274214741941	410.143146707815	400.472894795763	343.646234903133	368.391095285508	445.923063072609	364.152462757514	482.337426414365	394.571250214587	455.957226584788	422.409052787902	488.245738793991	398.616253527268	419.791522356552	482.558517438418	406.766414946051	592.192805631018	571.967835998895	773.30340293748	465.677570659669	396.041262682212	460.886251680903	554.413189904716	756.448980041439	601.877147330468	525.833198851645	462.09425218709	528.285947789363	533.611231676279	524.953827194545
0.06_89.5302m/z		89.5301713761917	2	0.0567333333333333	0.3087	1	0.000238095935785165	0.000316197824217129	1.33615359862492	T1DM	T1DM+D25	100 - 10.2	18048.7790480358	10.87	12326.0760554395	11532.8266551871	12040.2399042581	9845.23310334778	9997.62405575818	10975.3356648825	12233.5089565645	12532.614882696	11347.6336277885	12029.2552419584	13176.8095744071	11975.4612964359	14174.9550460579	12975.7998166771	14319.4719573767	13675.5149639517	15092.5148846585	13108.4249070115	13710.103186471	15201.3602580347	13270.2459178684	23242.6436599521	23286.0933897007	24336.7812897848	14866.0620629221	13433.1343099473	14203.3068999963	20279.7672190213	25696.7553635201	21501.2955275496	16039.0050910636	14596.7834354952	16478.4932904059	16863.5928241546	16054.2514813726
0.71_105.0165m/z		105.016455093677	1	0.7127	0.0513	2	4.65670835225751E-11	2.67889141873715E-10	2.14219861232326	T1DM	Normal	100	116.953267683494	15.51	50.4740508733611	46.600134726602	51.1248365782215	51.862129403857	51.2108711308348	54.0388107772324	51.3635063189937	52.4625004809486	52.0536764585303	48.59419412723	55.715375124046	50.9621008847963	64.3960327790809	50.0827473112859	59.8744003189577	51.861374999403	58.4737471083936	46.2775301481155	58.4793640356019	58.5956636463411	52.4350643105404	111.576162949302	109.10925228692	107.969242139888	61.4640728825911	71.748349180295	59.4913124077964	56.3105396682197	11.0849614664718	45.9659547745021	20.7133990292726	13.196253065619	16.0663787294688	110.876697002119	112.699096576252
3.29_115.0771m/z		115.077104490915	1	3.29028333333333	0.112166666666667	5	0.193734562617487	0.0660491804657481	1.35581537506772	T1DM	T1DM+D25	100 - 1.97	124.391520958095	30.56	206.145780878802	171.228777866204	171.797612688653	137.296426730795	133.395714099818	128.315131410443	98.0867861361952	111.563939133927	117.287979244813	86.077499601236	87.8591735658125	83.3492712856297	129.263518743644	141.723505930375	124.451426692796	97.0056964370811	89.5482972512185	91.0682440731493	145.19544846336	139.92856185313	115.479386096059	138.205532574448	140.962639506911	172.836298897261	67.0376589546279	75.7779964140031	64.913372761621	0	0.804598752802276	17.1276848926332	18.9158600326837	21.8059396201721	34.6378044170437	89.4726900215511	119.81552949881
0.81_118.0847m/z		118.084711663937	1	0.81115	0.0495333333333333	2	4.06647393536019E-09	1.57761307162544E-08	3.71724535654811	T1DM+D25	Normal	100 - 3.02 - 3.52	332.226101817252	54.13	3.68513525067291	14.0236534404137	13.5094122987859	60.7597482678008	57.9968184139439	62.151406322056	69.1917161941715	64.9694548220958	64.3290510110336	51.0367838164942	31.0522032898057	51.7619009171513	42.904245174201	56.3050331221727	37.2361062527992	23.1944726112416	25.7979580257418	26.0082639118212	56.4036233625145	56.3280845990808	46.4853438273153	7.79906108464988	48.9343364955611	39.3541335798158	152.83699846595	133.264257125857	130.891185861388	286.143575399359	143.585003173294	78.5164376434043	284.499390795586	371.676095307783	356.72012369145	91.2657738073096	119.240983868644
0.74_121.0671m/z		121.067084113313	1	0.737266666666667	0.0617333333333333	3	0.00294730701082402	0.00269334691285784	1.59094627772863	T1DM+D25	Normal	100 - 1.53	133.394417387631	36.23	58.5701935385799	63.8353981180742	44.8445123247177	48.5211580547079	37.9255053764317	43.9741444909505	38.9931131032432	47.0868215091306	38.5569270906888	57.5343883285646	64.659589458416	58.6781526065246	35.5815078877847	29.9857575755325	40.784834190025	36.5171982743563	33.3022019242518	36.3659125368163	72.887367994084	70.2897258536312	57.241167758579	404.957685101781	313.533440911034	376.236607250357	37.2504021735399	35.6987138765128	31.6269959976954	75.889686182556	93.5127917626604	33.4404120355406	121.281784744798	117.007015227803	110.345554773279	50.279404397727	81.5954736457666
0.91_127.0402m/z		127.040225135501	1	0.906416666666667	0.0952833333333333	4	2.48614240305756E-10	1.23518779853403E-09	3.45365620804617	T1DM	T1DM+D25	100 - 0.21	1858.29852382827	30.80	1246.99176409122	1321.64928571756	1286.69962643028	767.603391089909	799.46384893776	793.864641771804	912.342973462838	875.219041328755	835.422658771068	766.884090141821	811.133764734516	775.569891829556	868.461753902597	842.223211852617	875.828870040456	1123.69100685853	1217.29536067285	1123.73211684327	439.377124857478	435.765626579798	427.792577014103	2563.43363557239	2444.18813608617	2630.19633217123	1723.41532292737	1652.32586792688	1619.76948212026	785.259793142111	709.936931360897	674.898185298277	1732.29870908456	1193.59524704511	821.112462110432	1720.44578142036	1701.46257376368
0.74_132.1016m/z		132.101555610561	1	0.737266666666667	0.0960666666666666	5	9.56832571286093E-07	2.32859058952109E-06	1.42862722744706	T1DM+D25	Normal	100 - 6.61 - 0.529	10803.6453371465	16.38	5739.05489033311	5830.72585568201	5631.32693703483	7222.12792211771	7457.87741548511	7263.6142994327	7124.04150911778	7324.94201198544	7307.21865211473	6062.07059616273	6104.91067770278	5998.74766331781	7464.69383271276	7550.76962500871	7663.1464818803	6485.82731191932	6690.34193377435	6442.62245918236	6378.00612169862	6407.37149620672	6272.49268014125	12314.7274984837	11933.8787883663	12358.7567614268	7942.45798429499	7959.33890077899	7635.29234216403	5890.15947576424	5555.21783439294	5179.09788779836	11085.6065030251	10817.1881237658	10460.8074140238	8131.31503367016	8581.21263103151
0.72_134.0443m/z		134.044262552331	1	0.7188	0.0344166666666668	2	5.3187909221375E-07	1.3714052638957E-06	1.46823653307338	T1DM	Normal	100	163.284879842657	18.87	95.7142889601137	104.426349818134	89.5230277508372	78.0767017179089	76.6465097555861	77.2585383692742	85.331845955997	92.0575790050338	76.5151236030852	90.3096452775353	98.53805369567	86.9717183443025	99.6513783134305	92.0013359097679	107.805376370768	119.633357702939	129.585114998815	107.220143714586	115.510946378118	102.59205880496	115.985880225841	189.886943677011	183.553093886109	176.79280979427	94.266724596161	91.5322173327358	82.1402818422175	131.074630378065	111.588646892528	171.681373783998	138.993473986975	125.730964538595	131.385446897075	132.9505381343	135.659319171866
1.46_135.0780m/z		135.077976538835	1	1.4629	0.331583333333333	2	1.14452891608607E-12	9.78671514868075E-12	5.34632586185952	T1DM+D25	Normal	100 - 12	105.860598110927	55.16	2.86085079627188	3.50020387301593	3.0684129658278	6.09523851957752	9.65517735513625	10.1758795841988	7.54357710928103	7.32729185351486	5.22525148703801	5.65443703719853	4.58039050812909	5.1506076009374	6.23056522241935	7.44502460495969	8.3193996212382	8.18730932763479	5.18307336927848	5.77464818176245	10.4325090320184	8.49223924092284	9.69019663785105	15.1109120118244	11.5240574434763	8.2791010674186	21.9133678001919	24.4679541979778	27.7024350128482	84.564131014146	93.5989309881685	106.51112690436	36.7862187085381	48.3909512418339	33.9791830276994	73.652746537602	92.5169267939858
0.74_138.0781m/z		138.078070451177	1	0.737266666666667	0.0860500000000001	1	1.02744605490201E-07	3.04953152660368E-07	1.63627358087788	T1DM+D25	Normal	100 - 27.4 - 4.61	339.762276821095	10.91	197.837226109736	230.021100422826	200.29014247357	176.147526988707	177.155696429433	167.51132334915	158.313257473193	167.457939811082	151.235618815114	189.383339676058	198.544747423276	198.17473434	154.683295851118	148.172034834606	165.57289043321	139.308875715848	141.736995617825	136.036479719656	174.62888258415	173.870341072826	168.286681155157	545.465276720211	505.963752533287	498.241549184272	176.971904112637	166.975458427725	163.426642750308	119.17858484308	51.6317556663421	110.383846685617	300.719211568099	313.35622589357	285.566349955771	263.056864672556	289.893152675343
0.82_138.0796m/z		138.07959305448	1	0.818766666666667	0.110516666666667	1	0	0	2.16416607742793	T1DM+D25	Normal	100 - 19.6 - 25	2356.47562115205	20.88	959.118415093725	985.060707150228	991.545223891267	1570.44684487303	1617.43098889279	1606.55214236752	1082.33568792042	1106.4617522642	1100.49765968955	1360.20374156931	1332.68768052371	1320.25499717946	1054.48576871353	1040.63010470207	1034.1903014505	805.146718346697	847.26946997757	790.586616008119	917.660135767376	902.610308735044	856.588062612915	811.868066544142	853.461779926942	845.803877151144	1412.66198948836	1389.3248868621	1306.8793160256	750.843601298596	661.108750547981	738.597140681976	1299.41237699714	1295.39717314564	1285.2843385303	1736.49403817298	1786.72678507563
0.94_142.0958m/z		142.095779626262	1	0.944533333333333	0.129583333333333	1	0.245202806489966	0.0743310171536805	1.28664091494468	Normal	T1DM	100 - 34.1	190.736000371383	31.32	265.691486471687	276.729881497133	241.754670350166	251.865718516612	265.886673836223	240.873955319845	199.782773315547	197.001357940308	194.564458639597	214.379834052324	206.219372593108	210.657046798512	186.474361453197	182.6138700224	178.070158987	81.5639497043531	82.4804087477975	76.5943645474646	147.39099600131	168.173369960482	208.212709251544	241.38102705986	266.010861951435	240.159188124406	202.513687457507	192.301257920596	202.669031289683	59.9548909068024	42.548738286972	59.5827329632316	249.231723415633	249.15693351855	211.796521354355	192.431976379146	199.377314493766
1.44_147.0923m/z		147.092339941108	1	1.43621666666667	0.129583333333333	1	0.840561878635601	0.143229057267511	1.43086788377082	Normal	T1DM	100 - 42.8	152.636612595059	45.53	181.465300242454	153.796998289317	139.978564551636	242.042002296991	253.813227077993	238.938015108119	224.668956039763	237.733747715737	186.170813979767	164.64402948028	191.719195496048	183.022974557465	158.946405980746	169.568008369178	161.748644469125	82.0726331333176	106.977198340975	99.7273771970255	105.708339244291	91.4437034807587	100.758551614619	187.83097912278	198.148037149826	131.10926325315	232.09927800941	227.293300983491	229.368093916009	0	0	9.58014714454912	122.375563369308	113.223544223591	111.035321799234	224.408568711909	213.334560468446
0.90_147.1148m/z		147.114837553745	1	0.8988	0.0800333333333333	1	5.45785638905727E-13	5.02593613789895E-12	1.92935288361197	T1DM+D25	Normal	100 - 2.85	715.20493189436	16.73	330.151423693659	331.589305272311	296.347921523496	382.483120251107	409.544170429009	384.740244090509	352.707863775916	361.493531609132	353.308091884109	328.951404045122	302.783509098617	312.915073646931	301.472572155289	316.976031893863	294.137775678547	244.283884675789	226.870384704802	226.534802610041	282.915041880316	297.137719460333	275.178630047536	721.720332498843	670.515427989636	633.303568790545	378.689457781414	366.852164163372	401.926491113117	470.480105629272	430.873599222208	382.062308020806	425.39367672309	393.658457128764	344.99616943208	415.777134327723	448.606351134712
0.78_149.0834m/z		149.083411513175	1	0.77685	0.0838666666666666	1	1.25233157177718E-13	1.3340276630866E-12	1.69707180683476	T1DM+D25	Normal	100 - 38 - 44.3 - 12.7	1132.60509923098	16.98	519.844065014509	500.454102959677	643.560209715645	741.342041544484	743.208126302026	723.573715839297	745.64860930464	643.721593243323	654.732132927094	767.673772533398	685.110996890288	700.260841114335	653.395590600667	620.811891129583	619.491512374644	452.960633789374	449.522406766143	589.594496329977	496.200166316998	473.035060058088	671.691371500076	701.376371156432	854.245276768342	662.411929843518	687.296849132999	677.117061426834	714.937191634938	526.272440424207	495.142096906774	374.860051510732	1117.67843024411	1081.63077809408	1034.99713494119	1108.79519478015	1014.08443124589
0.84_150.1148m/z		150.114842072058	1	0.84165	0.11815	1	1.16573417585641E-14	1.61911785839533E-13	2.00087920720613	T1DM+D25	Normal	57.7 - 100	734.098771474326	18.05	329.005150485419	328.129587906906	278.355721033867	444.152214534192	440.699370030812	406.634442652932	388.362808362845	431.887068022889	422.190132486398	417.450287412223	368.772713420226	408.765119833856	364.837543374345	380.59562072002	335.411056342776	288.622521256585	323.319734183426	310.248459904176	295.346028743078	304.562152618216	247.563506357692	442.344157966815	419.755321269049	419.104445858756	487.235819336677	478.098958673006	468.728960175834	265.018143329714	250.493327297035	228.507566852591	420.347530011413	395.46034758969	317.301495364519	581.888715122152	624.597371079457
0.74_159.1010m/z		159.100981941916	1	0.737266666666667	0.0354666666666666	2	2.60966798837359E-07	7.17004156301405E-07	1.6252406768854	T1DM	Normal	100	1306.79644777494	24.10	629.518436707421	682.774917312555	505.021430365862	476.454640331412	508.717927177271	489.772359805332	543.991172046329	617.899048424247	613.39793869889	622.261884951508	678.104409595472	650.327398778816	608.9346133109	645.116405156293	644.959980152236	761.697352376695	814.013331818522	602.349311042969	780.198292216114	778.395526218605	665.545566398417	1858.66633741621	1610.0977638463	1850.5903599831	662.797394972293	651.236949632897	596.780396208294	869.272858975722	704.199333113404	904.478197344698	1199.9312994791	1149.79801488349	1156.78938779888	1071.74491129092	1236.49773236832
0.76_159.1115m/z		159.111549761366	1	0.757766666666667	0.138383333333333	2	1.06581410364015E-14	1.48856041838504E-13	1.83618883405258	T1DM+D25	Normal	100 - 96.6 - 17.7	2764.87511556717	17.33	1287.3650746434	1205.23717212162	1380.93041175705	1604.02406796091	1628.02159417084	1600.53776495427	1547.74158731761	1628.10600443069	1745.96148563733	1431.83591722362	1335.86115740859	1387.52567283663	1266.81916019696	1261.25840846243	1316.1440924431	894.92530776961	1032.62952082298	1180.57498493352	1140.71924590463	1171.5225578619	1102.79914239014	1521.44595991639	1736.8544511376	1451.22207059486	1526.47083137236	1645.32199221218	1670.14977739007	1794.21823060313	1917.17608418919	1452.04211573257	2212.32598667117	2419.9817803375	2192.60745951938	2137.90762397374	2241.57889627849
0.73_162.1369m/z		162.136904770415	1	0.73135	0.12275	1	5.35560403636115E-06	1.10100761730608E-05	1.5120233752092	T1DM+D25	T1DM	100 - 9.18 - 0.522	8176.38655387724	19.97	3128.3917270031	3263.45234255967	3190.34169640615	5032.16173380618	5105.02148397557	5064.17842811353	4879.106096795	4886.76888703555	4876.20089569706	5381.53723732204	5234.3379817096	5219.28987362226	5473.29893105596	5432.2354610205	5499.64271924469	5631.72773605083	5908.23993216468	5625.92717416257	5087.24236600342	5209.88525166956	5058.34209557932	10640.4382866238	10080.5695785211	10579.2045331284	6811.63783920387	6624.57873563698	6491.42191105028	3247.07541847875	3478.73830037039	3310.98397679731	5310.02895338476	5232.32955634232	5199.71685635477	4612.03672627254	4753.92653782995
0.73_164.0537m/z		164.053668601055	1	0.725216666666667	0.0655666666666667	2	1.11277986017955E-05	2.12090868395577E-05	1.34876176848683	T1DM+D25	Normal	100 - 18.4	246.048111888575	14.40	180.087644830334	170.617132048981	189.141629294154	163.629994381012	173.430538970981	160.733910345635	164.079801157303	163.178997459107	166.132243934801	183.912583872814	180.869944171138	173.836308819367	200.117660959652	188.972471859577	187.127643326837	173.662010363455	174.511356477285	174.119835370644	179.86131939065	178.548816951079	171.85061437832	273.449728567057	242.485155411012	227.820747150527	180.620008165461	186.974875322111	179.071280300903	94.0149631498335	100.787060456056	99.3255782894542	248.506361375401	250.06219580978	238.490613157094	157.663603048504	173.796142932138
1.20_165.0934m/z		165.093373340891	1	1.20371666666667	0.221083333333333	1	0.212875602803046	0.0678104026437323	3.01064783028944	Normal	T1DM	100	330.95198316038	49.90	492.380840528929	493.625794379672	528.310449882395	282.358381535609	252.331835042724	257.120227235231	251.473632528522	275.429967516397	235.487917394756	301.949355558446	319.392551376276	320.829543018169	228.301534212475	202.81480015077	206.772366082478	209.058963460614	244.442018004266	223.921481084582	430.157374722802	450.377643327075	415.415597061355	275.544380578894	240.188354681571	244.948608296908	327.416253050895	296.505958988022	293.294881454606	6.96731709930489	0	0	878.520360905153	875.753977034383	860.323078099246	219.60851023352	192.715179153994
0.74_169.0891m/z		169.089142009858	1	0.737266666666667	0.300133333333333	1	4.04432043410452E-12	2.93832496275346E-11	1.57970494547995	T1DM+D25	Normal	100 - 92.7 - 17 - 28.9	4215.98618315471	12.63	2090.09562010828	1944.18851469665	2076.40657328222	2940.41791386845	2959.21149594551	2921.78251225359	2714.89111948351	2769.71513251782	2989.43002964947	2571.08937356855	2450.17484622049	2521.14709933399	2600.88749975161	2666.64195792209	2675.82956009671	1918.40128205031	1835.96180167709	1992.78402567187	2223.86622917258	2166.39747985757	2202.23170202432	3685.82403435909	3581.90935549693	3552.96548778183	2873.54591139392	2939.04499799713	3381.32389500922	2675.63663805879	2805.65679857576	2480.12696841525	3108.96640949085	2996.26968197835	2759.03250979144	3384.8812215159	3592.62252600132
0.73_170.1156m/z		170.115639526291	1	0.73135	0.0565666666666667	2	0.000354028573415044	0.000447242171660259	1.51705864344894	Normal	T1DM	100 - 5.4 - 1.74	268.760006754207	21.67	309.445439684333	315.692801982469	309.948075880044	302.19397882096	302.922864984396	298.500523106848	235.613463640212	264.509356116993	250.544827335987	282.964807112436	299.401417717725	281.709827448558	236.747092788897	228.826192356516	238.53618391653	198.159273687872	201.648657584537	188.646953902684	278.190370055068	302.16819135651	295.128846507645	479.578759464796	388.710796962452	432.97841781316	302.413235957173	303.523726234645	304.26287765186	84.3017794060957	127.810086779491	104.704522025968	243.101337647937	237.971486525255	238.224050432788	110.764729043761	136.327518888439
0.79_173.1049m/z		173.104855746325	1	0.788283333333333	0.09675	3	3.33066907387547E-16	6.54152527610615E-15	2.1259998785517	T1DM+D25	Normal	100 - 18.9	992.362217075188	16.21	363.746455029122	338.097406491783	381.72404039576	432.051917527131	451.886047409876	457.520776131259	432.779639518574	469.260832945897	458.891921317618	471.484259999054	482.254657166996	500.742023140227	463.261060125653	478.949700071215	492.814999866609	272.869985308418	277.656720132652	298.505656405855	281.032122828801	270.578272290191	274.443862356917	747.165994285321	706.650978217934	721.860585597235	458.389409535449	518.030025450155	633.124161025593	551.498938697626	601.728246652283	513.801182103877	577.548732617057	534.911690679121	488.291336598116	712.806001899285	784.895810561344
0.61_177.0852m/z		177.085218508691	1	0.6133	0.0898	1	0.0217041828070356	0.0146164854201346	1.26087009962999	T1DM	Normal	100 - 4.67	271.734999097101	20.62	211.161079716288	234.542392134181	209.27477732819	161.324241915633	165.919521276177	172.095485357987	128.243260517215	141.7516816251	135.286199687394	166.647374571125	166.120129096444	156.741494968101	152.486916250725	150.098684835791	148.315956639827	132.22795024799	141.494797233765	119.676318595484	177.597359776672	192.322291850343	181.445579915042	416.766997018607	407.735548771864	462.821477395366	127.318513664193	126.331986589881	114.219165996179	361.018364205018	440.183869165669	403.631308014685	276.767991035841	261.32498774924	269.064120927909	233.297342556586	225.551821504494
1.15_177.1406m/z		177.1406349939	1	1.15036666666667	0.0609833333333334	1	0.0589981254675277	0.0332281783728965	1.47857924516855	T1DM+D25	T1DM	100 - 0.564	219.896133463234	34.64	196.194776757406	183.895070375895	191.340962890244	201.15090354672	193.340274876609	165.151573684053	236.733753615189	225.338884665945	211.466647090137	139.847143184783	120.477313110198	136.173272754698	113.544574905649	90.8953436383835	101.531045131979	330.725898348446	303.463352152124	312.50618132386	143.925427061764	132.24844725726	137.938437513867	151.354059030457	160.506214007535	157.364922617872	120.846820985248	131.389312902258	120.160757871084	291.487318397387	240.422972287627	279.786348788868	230.902031252517	219.878738347206	192.417069256695	318.946133445568	339.502128581273
0.90_178.1574m/z		178.15735206155	1	0.8988	0.160083333333333	14	0.000872618913371315	0.000961316708148738	2.37428113909503	T1DM+D25	Normal	100 - 19	3327.27425987752	22.95	1449.35967202743	1517.3978369906	1407.03275779654	1806.11793725615	1821.54171991234	1852.05822691147	1416.60711516327	1451.91451625545	1379.00705856529	1206.91418216467	1201.12018986745	1199.40326987669	1609.6555280055	1614.96201670718	1626.26009699408	1395.70329488059	1478.13397369955	1378.70055369663	1018.30016184042	990.715666171105	948.982108237711	1702.60591890625	1589.23336805359	1702.78103021551	1585.7283781222	1532.10360112193	1510.40252105088	1691.23530301308	1618.02661691092	1490.64982596104	690.378503385295	686.511687701944	676.053142844357	3193.09092344586	3289.14139695835
0.91_183.0670m/z		183.066965127682	1	0.910233333333333	0.106733333333333	7	2.68282229765049E-09	1.07739531561168E-08	3.01537113590354	T1DM	T1DM+D25	100 - 3.49	713.396612658351	31.73	198.677897106177	199.582470348641	230.338642202545	179.065146128184	200.397285639052	191.622699920884	208.291839047521	211.928702699271	194.962685721944	214.9221571984	237.289733189578	233.206692015626	234.580268192875	244.014532283791	264.801042062763	329.599519946496	350.835605251756	332.996930771858	131.382171302052	132.825995212542	130.064500288909	712.329024779324	553.544211471825	582.584332872501	523.01514014787	537.024446602232	513.599402571092	341.625218649123	314.207481234595	290.729154303517	725.490081107895	529.885660470514	313.867189262174	776.447005699719	738.435524054875
2.91_184.0589m/z		184.058942957703	1	2.911	0.408883333333333	4	4.3559600371168E-12	3.12876792939306E-11	4.21609054432425	T1DM+D25	Normal	100 - 6.82	575.079528832611	61.29	1.56952273027436	1.95784166913754	3.15456057236599	5.94724871523279	1.94468443335422	5.93758845229063	7.13182559372163	4.78646891746501	8.11519873916709	8.55492656469357	10.0207344441063	10.0418058367556	6.53577363063875	7.07976517370239	5.94411171766428	7.6786762693317	12.0376244744167	9.66244451451039	14.0109512867349	8.47968757997087	12.4178784042977	10.4638694064548	6.16060237343172	9.65740804011494	49.148450023632	55.7094033546492	63.075872294808	1130.02729652192	1196.28375134925	1264.25009048504	224.983157106624	172.912507588205	165.555674482065	371.666295112752	245.501138292093
0.80_184.0971m/z		184.097103070687	1	0.803516666666667	0.125783333333333	2	3.96971788774181E-10	1.87236254205649E-09	1.78989024022974	T1DM+D25	Normal	100 - 9.03	3600.71516472945	20.33	1921.47783391156	2000.51548314536	1934.7540625837	3608.47582813712	3651.17597072784	3627.81449948993	2415.50160046818	2477.19080063608	2463.68611257539	1936.76478492647	1915.01132709774	1950.32710239691	1908.39259786571	1926.13435277254	1936.27205424473	1210.02030540141	1287.93618065822	1224.63752003224	1799.73475773958	1795.79036233246	1671.69681984107	1222.02989478282	1185.26658406021	1196.16185355163	2422.26987052384	2424.0547153338	2545.69593571773	1902.90154726061	1646.08561365332	1771.44778225199	1893.58659076755	1821.8713403268	1691.28827508001	2870.23981085368	2966.43954285083
2.93_184.0973m/z		184.097329194834	1	2.92843333333333	0.328	2	0.0219373589611583	0.0147476417476467	1.30347730417223	T1DM+D25	T1DM	100 - 6.78 - 0.137	17455.6081471499	22.95	16133.3971744463	16459.5525381368	16979.262966472	14898.2044017377	15278.5171559238	15026.6918229711	14139.9959198932	14756.8215362995	14014.8544244624	17043.6476859999	16969.551855933	16602.9292562961	12732.7955500763	13231.5641190629	12878.1469801615	16147.3107443606	17408.7897080361	14716.2161091765	14117.0582116231	14720.6301704869	14996.1857939161	8919.47084072818	8661.01402141235	8717.630830966	16604.931177751	16449.216393804	15805.9272997962	6677.18320359718	6890.30011603972	6783.14956387825	14439.0531727374	14397.5768119913	14575.0523462722	13756.4765928648	14610.232296623
3.05_185.1345m/z		185.134538739551	2	3.0531	0.0826333333333333	2	0.0207891903974402	0.0141181822239073	2.32966743118496	T1DM+D25	T1DM	100 - 3 - 0.064	771.40754045934	24.46	400.49895611605	343.27238048408	368.540268351816	431.185534574883	437.118561764564	454.837131112245	314.699671132242	311.615084152782	299.185418140571	420.421757361298	381.541889965844	382.475255218944	397.693705315376	354.268749028297	381.731015706842	299.711256505343	347.100512170967	329.919813614435	310.550061223147	340.157710654799	373.874362264248	429.146359288996	440.662583680153	438.218737793062	373.391660093989	384.227999694262	361.627254676616	0	0	0	407.94890526575	245.009705301374	385.657089277953	257.534325178188	318.643566421121
0.77_188.0550m/z		188.054997509928	1	0.773033333333333	0.09505	2	8.9558563898251E-09	3.2535578669551E-08	6.50392028315918	T1DM+D25	Normal	100 - 12.9	205.44890441519	62.87	17.8174210547097	10.3115538141683	14.2414091792696	35.7431464978625	15.4224129744935	31.8276287690359	50.2888326655726	62.3702592933687	69.6917635631837	7.82863498294915	12.5695704037993	0.669368786568865	19.4428553933145	19.2745515348037	35.0954746409297	7.29934409917253	0.264924520872024	1.243717030549	1.03737458628377	1.32332367359316	2.0510826837325	26.2485559155788	23.1685235579714	3.10756156453359	45.1802142287704	52.2929897220851	78.853866291654	94.073819490753	79.2799869251813	108.032510146856	23.1832495729734	63.5383235037953	29.6453282823111	106.338034554107	114.92128019683
1.01_190.0743m/z		190.074293090406	1	1.00933333333333	0.129583333333333	2	6.9490413423523E-11	3.88212835713773E-10	2.61559519382489	T1DM+D25	Normal	100 - 17.4 - 0.679	1197.32769220512	20.58	609.09279311152	738.181298931274	839.501680759962	401.547417259441	414.195552488646	393.309549329246	661.383611281726	682.188570963659	673.145265389589	381.594327997274	388.187319330898	386.441063065225	591.3002393419	513.997783397956	595.307994196393	633.88380467403	673.863793887661	618.310607644132	340.366614480366	336.134709274833	351.168486231639	349.778494148969	363.328378314017	384.766238958131	419.111954659593	404.404880387482	417.624648680263	108.390441411483	47.1649516190789	97.202023553016	466.674747906619	417.493334637263	407.199373295727	1042.70822076365	1081.55787306702
0.70_191.0999m/z		191.099938787807	1	0.696033333333333	0.0655666666666667	1	0.000126059037891424	0.000182025706768031	1.25223132199815	T1DM+D25	Normal	100 - 2.31	1363.32674417729	17.21	846.299121148119	870.851313174886	817.53886466126	788.223283848806	781.512047115855	804.84903970872	813.067687970045	843.564096585143	862.511274223876	892.500043229012	909.223136937653	897.606844289656	832.48337497052	864.763518137531	848.302418751516	1039.62719174525	1069.49553064366	939.874233960701	1215.19986110732	1276.48759708535	1179.68588020137	1744.23156707929	1749.57042306919	1746.26789252505	1006.27152700111	998.430028663988	984.195680220741	1343.77443189267	1410.59437489024	1392.73606890628	1449.53648381764	1271.01168066953	1437.40652658145	1021.29331243398	1055.42942288469
0.61_191.1001m/z		191.100120587488	1	0.6133	0.105666666666667	1	0.294434245900525	0.0782359942640181	1.08000394348577	T1DM+D25	Normal	100 - 2.02	974.890079500546	18.52	782.479672667066	808.080759569098	808.17255611193	662.068843934992	667.93464673675	661.073153579737	602.017471200256	615.034685920044	623.345916091154	732.878167163033	743.535992990664	711.078993824165	613.109326145128	602.320012162543	602.461986503768	684.575991423482	765.201204751844	713.913184517126	879.630059983342	876.617467328561	852.701968672366	1749.94247469901	1638.81583578088	1846.57183253745	646.383213662524	642.276077831764	599.608993919027	1426.92135218873	1642.60592806724	1493.09354232744	1082.50122526528	1004.31669487975	1006.92998439562	697.821773297221	789.117486613805
0.74_198.1089m/z		198.108852155955	1	0.737266666666667	0.0832499999999999	1	0	0	1.83045573546795	T1DM	Normal	100 - 8.59	4034.44384428674	12.93	2052.89495906151	2125.35969628584	2056.2042288137	2176.97755757616	2225.4360367056	2219.10200856828	1867.10610260521	1831.91422673647	1756.28064805849	2150.64181702536	2293.15781742105	2168.35251074433	1952.43233828857	1945.16689906932	2012.1075710213	1872.99597006698	1912.58550488657	1849.01919024576	2048.0901691097	2064.84952973841	1923.97306517657	2601.47487978409	2520.85582936141	2680.48534550469	2225.77897552997	2204.17914951645	2046.91831301551	1894.73439722934	1901.83220691393	1774.52003548155	3562.87541229255	3425.78935659855	3390.06089002237	3691.03421581132	3692.91963839845
0.78_198.1495m/z		198.149461318105	1	0.780666666666667	0.0609999999999999	2	2.78968542377633E-07	7.63959016536149E-07	2.14546495357818	T1DM+D25	Normal	100 - 8.03	957.009746320484	40.27	169.174284866136	164.593538113343	337.383859159145	400.434237523335	417.337351714536	317.516449075126	659.649249433739	624.824213169971	532.120291590701	655.836115794715	595.122453344512	621.659623360717	530.894630085731	463.31213755866	531.152836791966	300.141698479811	308.70815094484	446.434723777227	639.900309675625	651.953570055819	625.327306835867	157.092577742396	240.814682381189	188.001886884552	764.656112392096	747.553334976255	762.866481523972	287.718082275607	371.342806937741	211.897046119048	336.559902749312	338.159312607874	319.896870313534	1085.49421339836	987.212385810749
3.19_199.1629m/z		199.16293769406	2	3.19481666666667	0.4476	1	0.0057797012977745	0.0048224060044892	2.65679654060258	T1DM+D25	Normal	100 - 6.75 - 0.0135	3010.00897287914	20.70	1517.72511510242	1528.34608428504	1481.2827996254	1223.36813223814	1195.63240713369	1215.69886761846	1076.79333147354	1131.77093481196	1089.81803937797	1003.15026837051	1004.75105994157	1010.39222390843	1294.17453655582	1336.14685153824	1227.33125585187	1284.99635598157	1249.31670309376	1199.47110817986	1260.48832236693	1279.44240856512	1196.03282338463	2322.7753193862	2464.87473619948	2206.73254737288	905.217151029481	796.534814754842	777.097624764819	49.3988732738601	0	0	756.658228010382	581.960905870481	719.862507459494	803.488051627125	962.945164909416
0.63_200.0646m/z		200.064621338455	1	0.625383333333333	0.0657500000000001	2	0.00372384904724332	0.00330447904512008	1.84903876049838	T1DM	T1DM+D25	100	120.220695773868	35.02	106.001977936618	104.838411170684	98.7672749483199	68.663404086789	64.7463893396283	71.7694714663851	63.9826682248042	62.4480370217823	71.1050525760194	60.0193853354781	59.7636770350808	56.3478560297745	54.596996637447	32.7762344416729	44.3354614244339	88.8478276754825	68.5289445002155	75.5585146940971	122.221017706793	117.778093835963	108.752056108057	159.61381885038	178.202977849536	192.672509258155	22.9896785837307	22.6648717387539	17.296971267184	231.697947231851	249.671394112806	265.591021398922	133.04393976344	134.002492920943	137.486871567543	88.2934916882165	83.5820162462808
0.71_200.0766m/z		200.076567072997	1	0.7127	0.0718	1	7.70978318648252E-05	0.000117253771393857	1.31782364580669	T1DM+D25	Normal	100 - 0.817 - 0.497	389.202708476553	15.16	259.250515299649	271.909888568453	262.504903053148	255.029929905899	231.108874300391	220.551266618566	278.829934120155	289.219238241005	269.524360803192	312.899635515662	303.25769442312	307.418895929651	284.669886113119	258.598670342746	282.671757307594	245.870464986064	268.60938157585	247.482770044769	307.198523850756	321.002298135918	305.269429144356	360.01357728465	415.240509581916	334.41351253423	266.442561557183	259.911234978258	258.986731266454	334.502518651183	307.532710654	363.381642276195	360.876087775828	359.729690964684	342.227589930842	294.615620491537	288.251005470362
0.73_203.0331m/z		203.033074448818	1	0.725216666666667	0.0928666666666667	1	0	0	2.98275947102317	T1DM+D25	Normal	100 - 6.31 - 1.29	791.230650730315	23.02	244.43624236738	228.254237028784	244.182209400098	227.192329859749	239.313834518375	240.228831119626	284.641820329528	294.489768030946	280.07769770508	297.856225294342	285.422793057196	282.67666884436	240.044063326575	295.196282655029	323.867042555963	303.298227901978	312.873101738738	286.381274850299	307.264673148435	325.136871001363	339.129408691532	282.777382254678	263.057613891946	244.339798432546	360.482762343156	366.812339208299	358.205747051984	102.184407747906	121.864916226929	148.752814011735	186.487507702753	190.807203108558	246.108030397454	602.3126638619	659.590336737864
0.90_203.1296m/z		203.12962068217	1	0.895	0.1677	1	0.055329935029528	0.0316633211557675	1.39657943111432	Normal	T1DM+D25	100 - 22.2 - 23	3571.50555777554	19.31	2102.12469051627	2068.56286178895	1889.19097082368	2765.57403086348	2692.68654106348	2668.99597470155	3608.64492434878	3638.8963158048	3656.80195141632	2223.48877376734	2156.37149254847	2157.20514273306	3693.95923806977	3762.68444324398	3741.32805926764	2049.86506987017	2029.59885097038	1934.65825740422	2598.24171142177	2700.02842218293	2594.56263834498	8006.59745057835	7984.80121170646	8162.3277161038	2743.44157536656	2597.04369492875	2745.78353249656	4362.12414376889	4056.26704598802	3830.95828457755	6152.87139230903	5515.14962192333	4968.84737569339	3177.71952997181	3190.34012696469
0.72_203.2209m/z		203.220939876717	1	0.7188	0.0517333333333334	1	0.00148953695848941	0.00152097033541192	2.31808688932944	T1DM	Normal	100	940.911411112061	18.04	489.458155704723	621.35128706627	514.528560380484	965.095933651444	919.114292116869	742.531414460358	524.256402969222	529.520008031183	494.718884509832	431.592067287456	461.260124669636	524.734159235032	527.495624717481	589.025332066801	498.1678539072	265.146460330602	233.286565853849	289.097376908103	272.602926899429	338.776169764419	297.938417555899	284.269049653902	318.472518770883	247.297347466756	557.864904967941	576.551343980623	591.33071354851	0	0	0	116.348395070006	75.0820671988756	97.784826013668	1181.25866062725	1159.781906351
0.74_204.1466m/z		204.146583416502	1	0.737266666666667	0.101933333333333	2	0.35706124445286	0.0790033374659675	1.04929564836407	T1DM+D25	Normal	100 - 66.8 - 1.89	7285.89660340516	8.46	4980.79613898193	5100.38506228342	4985.40850465244	5482.72849087195	5561.45537587483	5348.155936773	7250.14124950873	7456.9402592516	7803.46811216764	4115.4107827382	4008.01409065993	4036.11977628427	3044.92300212773	3067.53943073787	2972.37195269886	7302.16851355241	7455.16192000238	7283.51195666212	8077.99490573185	8157.56909219887	7967.21134618357	11675.1256204828	11262.7872370636	10800.7678688454	3448.23781355358	3411.35868427793	3322.2890778205	10272.506337957	10066.1120223525	9406.13257854606	11548.9568630166	11387.7014315935	11079.5793870099	6270.747020945	6461.39917371498
0.73_205.0865m/z		205.086491553423	1	0.725216666666667	0.01205	1	4.85654070292441E-08	1.53573899973708E-07	2.35045847459928	T1DM+D25	Normal	100 - 8.97	436.567831270508	23.42	209.060036789175	126.217677890418	299.807425889603	309.552691812544	289.079846745511	261.809432197648	172.112746867096	119.315540551822	171.584353801979	233.898967280572	222.125149840689	227.892050600896	283.706434733033	306.613767556656	254.221516187025	132.698635405953	77.9560662173571	216.990891394558	97.2102109960606	89.3317371735778	189.103438447784	259.216298641714	193.719453463877	121.43092411621	243.523524137977	244.922676178753	239.931380664816	67.8605664139909	13.3773087494947	90.820358141805	139.598046999636	121.010640995057	103.631390038832	460.735274045561	301.547834593141
2.82_205.1152m/z		205.115170040764	1	2.81816666666667	0.24425	2	0.64855958483213	0.113288608010536	1.32194730675477	Normal	T1DM+D25	100 - 3.16	652.017831185137	41.67	973.650453445073	1000.7448376408	932.495035834273	670.233502738017	616.951126494065	572.152217134579	648.18371354086	589.027883110125	600.623333037248	635.019046302581	617.42939990874	606.812666349739	761.783907532186	690.396476538304	769.766320008035	691.658080668123	751.596663236785	691.93403641948	829.411592460359	789.907078328634	801.55849647348	1441.36455130106	1433.03809439826	1349.8220413446	584.047479627024	561.382255287346	538.127477045676	0	28.9494347951246	0	98.9123401881435	96.5532487786327	143.055639142172	144.946487686565	204.915465537115
0.77_210.0739m/z		210.07392662399	1	0.769216666666667	0.0998666666666667	5	4.43953207529546E-10	2.05918525842746E-09	1.68098300779482	T1DM+D25	Normal	96.5 - 100 - 68.8 - 26.3	1846.33322932381	18.21	943.546090540262	951.081075366432	947.020230350815	1457.10430589034	1472.18327068249	1455.49781246187	1161.11032018711	1223.41022745651	1195.70175942582	1208.64253655507	1181.53755510262	1176.73348417161	1185.58016026065	1157.12673238972	1199.7784940532	617.995253174687	636.823671552799	654.239851588069	898.816790138135	855.100593266889	850.039701578942	1008.88039823524	897.41791640786	954.253322328635	1242.91685565563	1263.63572023699	1179.95947006227	709.398138857705	670.633344303141	543.327449696263	1858.5175316506	1779.77208542694	1708.2692893912	1408.08833145634	1412.72662048356
0.74_214.0843m/z		214.084336628689	1	0.737266666666667	0.11375	2	6.46923625780005E-11	3.63833762630751E-10	1.50919149150409	T1DM+D25	Normal	100 - 5.54	463.786343666399	9.00	282.163117187662	300.88338786349	299.152510665914	270.655422909765	272.266903351647	253.502659215195	235.443763106709	236.807423793852	224.313786651112	311.466258270551	336.798768219565	345.511096106934	269.564051073386	263.315210672356	279.343301076022	261.736368466148	255.645468046464	253.53057406736	269.545409785133	274.618668154724	247.996080460218	392.561553042923	416.206790895265	417.863131923019	296.391523939809	296.092404607407	304.382931431832	209.066986157907	295.676737649405	282.014897933149	485.552108732959	506.473751532932	494.614935378918	396.757744697597	388.719710689022
3.09_215.2004m/z		215.200420177971	1	3.08841666666667	0.0946666666666665	2	0.00884198898445743	0.00689893324023987	2.95895181270493	T1DM	T1DM+D25	100	149.233419611866	58.40	99.2067715740963	109.102647677479	99.2020031723429	146.642604303612	143.740906819113	143.202798709623	50.5292586684317	40.5221724155078	66.2094884764214	141.647194301295	125.737578769468	117.051373659172	175.724952625223	150.743853093917	165.762023928719	44.7047257689522	47.5524259260268	50.2504986180739	63.1945378303319	80.2660762526594	70.8387373214733	30.1350365903494	38.1390873712411	8.70491945667617	121.763264506908	106.120448882094	121.484095327686	0	0	0	88.8500396360373	97.8333617369325	105.129154903021	63.6509983177331	88.9845566421273
0.83_217.1258m/z		217.125816944125	1	0.834016666666667	0.11435	1	4.78506123613442E-14	5.64761919299255E-13	2.41675545720784	T1DM+D25	Normal	100 - 9.47 - 2.86 - 1.31	8091.88475678926	21.50	2477.00175531923	2496.86494348528	2598.69615076835	2737.36234199507	2810.07231584052	2880.36721364733	3374.78477360965	3477.93417934682	3479.40418876516	2434.11723973905	2428.85392481846	2448.15687281196	2472.16311163882	2579.52062678561	2663.54036649159	1875.05611476465	2103.08489833969	1920.15683316219	1979.2450676858	1997.77162024581	1848.99726763408	5449.41177907709	5255.87946718531	5509.42132257344	3345.63416145131	3471.06314927718	5118.97877488961	6697.07830114989	6779.80822870814	6571.9729836793	3229.63177212573	3047.67443287036	2932.31574878936	4359.03584610346	4547.71142718039
3.38_217.1688m/z		217.168823236387	2	3.37601666666667	0.497933333333334	1	0.152901238080895	0.0660491804657481	2.37924434112155	T1DM	T1DM+D25	100 - 19.6	1643.33407232585	103.67	1145.30501897883	1213.34738684083	1130.2209514062	1147.03417887104	985.998576334202	1027.5401782521	450.181214576244	445.960885125184	429.528412729404	363.997773602311	354.089651292638	284.76929680486	692.735880649473	673.991155963816	657.098351414118	2051.47341359964	2090.46736755477	2015.9397111829	661.336252180103	688.125820313887	635.161523471372	3116.45114382798	3138.8281914205	3024.57854473466	125.490444418524	110.89536822905	94.5687775147869	0	0	0	87.3731137732994	157.758339403898	111.043111776189	584.405580054655	594.579077476433
1.31_219.0806m/z		219.080603340783	1	1.31045	0.0914666666666666	2	0.000594995732179249	0.000691445227487222	4.17708403937123	Normal	T1DM	100 - 9.59	162.000207851288	84.47	178.561842139807	189.204561949672	126.066235251859	132.932396374728	136.059123505652	137.229761944718	128.498742201216	116.23246995276	134.394473698007	109.783475708282	76.6030084226003	89.7359878581315	85.3574690531998	83.1494020070489	73.7601546013393	46.0335206052106	63.7018861676711	40.9305408597829	43.6549325458091	60.1696513738909	37.7796083505697	216.087163802742	231.544526954209	208.125255825487	822.572237495861	855.7627560973	837.416949593823	0	0	0	35.5534624550227	31.7217456853058	17.3835166108069	35.3893225128003	38.3739558375206
0.86_231.1425m/z		231.142455263186	1	0.8607	0.137183333333333	1	1.08413278354647E-12	9.3337708597153E-12	2.27444060760773	T1DM+D25	Normal	100 - 11.9 - 8.08 - 1.98	11491.2813817714	31.46	4853.13523519527	5031.5306865461	5029.21896647672	4663.67133939199	4838.51931120494	4939.01549375178	5869.77150008248	5994.77505139221	5695.87643509558	4534.51912431477	4548.37480598451	4488.10644786654	3672.01702010001	3626.34009107889	3635.79141055577	3608.49509968539	3914.29772970782	3604.13650064562	3387.41121755307	3482.19098378504	3192.78862071201	9415.75205694955	9245.44804530023	9453.01874815692	5164.61518667483	5063.87572217611	5703.52104503778	4798.18450182613	4668.99165589208	4382.04358362345	5727.99569460509	5379.18128288423	5115.1044887604	5913.49909274967	6059.84194727484
0.76_232.1266m/z		232.126630510564	1	0.7616	0.102266666666667	2	0	0	3.70489328378198	T1DM+D25	Normal	100 - 12.5 - 1.94	1036.07264037231	34.66	166.52650847397	176.826659483587	191.841859993505	230.774410488696	235.928088664893	216.740691794514	240.085386252371	241.698452222527	249.695631093371	230.692449968169	206.398491591258	205.399411803145	291.75861945588	271.805821995894	272.65312610191	201.954400122679	208.863273005909	194.534697375843	273.871635503292	272.392086733875	242.716298579253	589.306233009743	549.580465578064	487.765032528228	311.545380892297	304.193532387822	304.537096084552	226.383007626175	199.429960746319	168.815060726221	448.22072452725	432.520179794067	382.988498630897	434.179640980573	514.060770683238
0.91_233.0078m/z		233.007837099141	1	0.91405	0.121966666666667	2	4.66328864412446E-10	2.15501802534575E-09	402.070179228728	T1DM+D25	T1DM	100	186.852295133199	81.27	166.257574757552	178.298151232232	163.261401254978	288.532634150523	296.540355749929	298.953285738514	130.924461520542	132.07060141004	140.77895076742	131.985805254052	133.204914677323	126.929058452111	140.294120790509	132.579301579107	142.405182122103	0	0	0	115.223678393531	80.1675117265598	100.297985929278	0	0	0	263.222236740467	249.00255779156	208.112676249619	0	0	0	46.7720618018165	25.8132344313163	48.2479467762036	0	0
0.74_241.0550m/z		241.05504237557	1	0.737266666666667	0.0655666666666667	1	1.96721598367811E-05	3.49999473858884E-05	1.53900191824895	T1DM+D25	Normal	100 - 24.2	264.618813300041	18.13	192.143459421556	195.183253870093	182.704383920238	108.626337783052	122.6447718267	107.234670857153	139.493836534305	156.525042280673	156.267015702412	145.682372023929	181.111710222237	180.131540228822	169.734519925557	151.16821073089	179.3028614953	174.470593690806	193.390887006973	180.174713815454	183.800534425819	140.103798001784	163.224254082144	358.596138193204	396.241030364728	436.773875115738	152.966742579378	147.988993133491	158.520446273069	61.8544061850518	49.349615354105	30.3129926887946	164.526040128442	150.138457814703	163.693036625111	196.962767943698	206.511161206013
1.27_241.1579m/z		241.157923987717	1	1.26851666666667	0.0914666666666666	1	0.0553058503318298	0.0316567445331899	1.48511313750851	T1DM	Normal	100 - 8.56	196.807274224725	49.64	11.0423115700025	10.9159185643248	13.7942652188078	171.761711048126	167.173148801763	161.004217380708	150.387739555503	154.882121571951	156.392778033652	224.869014302906	195.67940764168	207.339457110081	177.146819533838	93.1936831393109	165.4545423644	132.218087107246	157.967510489882	133.622736205915	162.356940795015	140.588876672708	109.203717666846	3.91841607660798	0	6.96619449953777	238.580467822195	214.126470268201	229.752240018133	0	0	0	232.426802303653	291.998137344907	258.398072134514	180.815412153963	167.94303374169
0.74_242.1245m/z		242.12452336191	1	0.742533333333333	0.0847166666666667	1	1.70871150562135E-09	7.11196014301763E-09	1.60525573629406	T1DM	Normal	100 - 38.8	951.89529068553	16.60	490.030363507275	497.245593601384	678.570039282304	623.183155490938	619.765405632393	840.777174913258	427.403201467044	406.778334259948	382.588600612594	759.030790468915	880.972143297872	728.848455759365	490.746998793632	438.822324531339	493.913116076073	825.680425397141	865.197819588184	747.691682146399	465.189211308154	608.842336032565	401.864812814583	362.757014734307	315.301140885709	351.704302423588	587.715083092613	529.303345521436	595.266254248015	521.016307427049	544.545030941578	467.017243020317	914.826287609482	834.539540268141	871.427337983298	901.34389041861	952.558961474145
0.87_242.1264m/z		242.126413103008	1	0.872116666666667	0.14865	1	2.98609137416861E-10	1.45482548518234E-09	5.97977916048505	T1DM+D25	T1DM	100 - 9.72 - 0.605	143.994753819241	59.88	26.8419907976828	23.2094581198574	35.3560312679851	4.5016331320603	4.12954897097705	7.59543370216711	1.15119923019336	1.55011284529518	0.916050777001851	2.56071193181414	1.75706155280502	0.772388534811297	3.05078163146049	2.24354923835551	2.36449865712719	0.945367643099995	0.546985091934581	2.73356095890362	0.90272528641223	1.61788138337535	0.761947978815981	40.5465544373931	32.7385664324688	37.9066645005223	6.8054503968586	2.3270702215732	39.0359518557855	141.056400005492	156.210335952603	175.388791391223	23.6130977620677	21.1496049473809	19.7930230382154	29.9918488245184	28.0038039791697
0.56_243.0132m/z		243.013237127022	1	0.563683333333333	0.0724	1	0.00966605018117295	0.00745399254933202	2.67244686639692	T1DM+D25	Normal	100 - 23.1	154.543797455301	22.63	0	0	0	13.7281509656334	29.1541117794379	27.0945621781512	32.1222228407882	30.4386072540984	16.6187714939458	3.4879999103134	8.69256676450162	0	2.79694408004379	15.5877540049131	0	222.918685669813	210.735627794206	192.907355262218	59.4786686547673	51.4233724850966	59.1560968337601	8.21355611959894	16.520835486024	9.11774040525904	35.781883632712	40.4601426772091	73.424148184235	95.6075334410761	119.851187715942	106.914804207175	121.599292152165	156.77912188321	147.731273210832	94.2775882620349	93.2783033936433
1.78_245.1740m/z		245.173966914699	1	1.77921666666667	0.152433333333333	1	0.0180239326427448	0.0125690309488793	Infinity	Normal	T1DM	100 - 14.5	138.989484503128	196.51	0	0	2.17309747679251	0	0	0	0	0	0	0	0	0	0	0	0	0	0	0	26.8966755405375	28.774519022845	23.8439118649963	0	0	0	11.954022945741	4.2847893051253	0	0	0	0	1554.33966009651	1471.73196636691	1462.65434598377	0	0
0.85_247.1257m/z		247.125746517483	1	0.84545	0.0419333333333334	5	1.15187748228607E-09	4.93316561985445E-09	2.17670270696014	T1DM+D25	Normal	100 - 22.4	306.158313715986	15.07	148.337159531828	136.070063644445	135.407998082402	165.198939188742	176.33111329472	206.588005090687	158.77153503419	208.759315145345	202.506889664533	168.201968347851	185.902332032407	201.428029360438	116.777829007808	107.153271236837	128.597074699398	78.4832668728476	100.790821730729	101.133825693325	107.245345930454	109.877321553493	89.7607639460084	68.7261291747427	67.8179996480905	81.5432764462448	146.163238935984	151.243163726275	156.347845759832	62.9003341849581	57.3743478413218	19.4534980025263	283.881522673398	254.493552155398	258.25920733954	245.750127253519	291.29994557046
0.76_247.1513m/z		247.151274768747	1	0.757766666666667	0.0908166666666667	1	1.22757803922013E-10	6.42932503457038E-10	2.09245105846269	T1DM+D25	Normal	100 - 58.8	1257.36743550218	31.00	429.082172950735	434.372565439174	406.343899197839	474.930923101053	471.315231524758	442.461850638375	543.396734995509	595.874278173548	631.26052015379	498.324966963333	440.188677718758	508.79579858577	584.959593509769	568.599657147167	550.361318830647	501.258956667371	524.473259728005	489.170395187447	484.320317269855	451.166070729294	496.608464303204	1147.0465286912	1107.35284683422	1033.91503459588	705.617294927288	720.728965571084	761.599036473461	588.881511772346	557.058947781476	572.431987504608	691.348502211951	736.786922799736	679.881166141933	667.539177348914	747.864522584336
1.21_257.2445m/z		257.244468296515	1	1.20753333333333	0.0228666666666666	2	0.125301343460401	0.0591775212734249	10.1244419777542	T1DM	Normal	100 - 12.8	119.867422213042	162.00	0.313479344169028	0	0.652072749956521	72.0565515170502	76.8713244410011	28.7078440477824	0.443183565778463	1.80141698107436	5.05338308820861	0.763628557542265	0.395854487890644	0.196479101235849	3.01249478951171	0.0415115386255407	2.19233397859202	5.32995927118117	2.69955776140361	3.52126449111501	14.0170645829205	7.8408153411655	8.27072818749264	12.1651098266843	5.53428040023476	15.5117095644306	0.479923825174575	0.989737861624443	1.36080765914344	9.28545425385261	5.03960461698169	17.5259936008337	47.955432091592	26.8490155325019	13.8225214738501	5.16929943408293	0.642434512368904
3.08_259.1954m/z		259.195420335201	1	3.08245	0.129916666666667	1	0.0282403041271584	0.0182552983552223	2.79744959203474	T1DM	T1DM+D25	100	185.838576319009	57.61	154.531243540389	144.036411567006	140.087845653429	269.355607008333	282.96135076699	243.738487339696	110.831698797049	114.126295433576	94.0228682956067	211.357506507654	216.14912900865	230.269681063679	290.633590241683	220.460565933434	267.53588937133	73.0896139392021	79.4557853231113	78.2867299343589	124.389861797475	133.056493044629	143.934121004845	43.8156551715538	82.3583770921873	106.480296094579	142.546702632399	164.328517429817	106.985503574983	0	0	0	109.198620150273	94.3128936436859	123.357922078584	76.2203611993922	75.6522346634908
0.74_260.0554m/z		260.055440494731	1	0.737266666666667	0.0621499999999999	1	1.68677725120858E-08	5.79300846534581E-08	1.82282845349586	T1DM+D25	Normal	100 - 33.1	550.035058842496	21.63	299.262271163647	289.281973813121	285.808342802239	347.374152158253	364.868055831723	324.316450638781	215.091860857774	204.709656089167	187.207128693773	197.348259551019	217.553196936248	192.604853348097	388.854956141887	426.836953420953	397.666500373989	216.512606664135	220.219292370566	200.858114708832	260.417652059268	269.639643815837	242.831244317667	366.806872560042	398.799701489359	314.75275460999	574.180714500137	537.804912790009	574.353195417444	236.524421223954	258.158219725799	265.657278049717	228.963358673029	242.666057271344	209.757306440674	427.365741501563	447.541847224436
0.74_264.1250m/z		264.124957925919	1	0.742533333333333	0.0504166666666667	3	1.63635184291522E-08	5.65070739914089E-08	2.04671832816984	T1DM+D25	Normal	64.7 - 100	466.131562419172	25.55	162.634358208099	144.134144247736	160.652663266003	317.346800680156	301.264200163756	320.267304343435	261.448515135569	282.618953829616	275.631837052622	269.208541565507	271.210382183765	275.931627302712	282.749139480052	283.813716869611	283.360517540529	183.672926920758	168.494882733703	195.8088393867	137.071463495252	126.889268248403	133.761428044006	181.215909786177	169.603754730242	169.898093905425	367.612123154157	375.632869466273	353.148896039093	51.4457801443908	27.7251914749088	80.7776222476928	321.19014377533	289.991313504961	289.399148728602	413.592671447314	423.122931233914
1.18_264.1534m/z		264.153399948738	2	1.17705	0.358266666666667	2	0.00192218047341186	0.00187734083797841	2.92631119766393	T1DM+D25	T1DM	100 - 24.2 - 67.8 - 3.68	2766.9852817392	66.12	1698.56642210936	1790.10714922537	1680.84625460533	557.481334470553	578.771375628302	542.618448046409	512.268854247954	526.349844205365	520.165214899585	2090.78520693502	1979.7929778534	1918.02451295677	1013.73674983551	1011.62750502629	1036.17595046904	1138.29998315611	1097.65601022842	1070.07815946907	3750.22398392018	3767.23165327436	3525.47820922906	330.598662450445	335.212393938282	354.801925688683	2813.74676461767	2700.49081288311	2542.28332339561	283.484180591239	285.545900557171	169.552754140901	13010.0451426032	12885.1725883269	12632.5875237726	1963.70920747355	2067.79123979146
2.83_265.6405m/z		265.640531669475	2	2.82903333333333	0.157033333333333	2	0.584268409648696	0.103580070743313	2.18790074142208	Normal	T1DM	100 - 24.1	419.370487862019	37.74	469.699179458829	461.908445009488	434.056733662961	596.600906562384	566.050678486646	594.582585190894	486.603102919458	515.891497767989	456.329026151267	590.442505834063	640.697689497328	598.494916574822	436.841201336473	438.289138982434	451.768044668286	510.660544731698	559.346355924768	472.689420713077	464.297972842026	578.331774811518	481.409488842772	331.756477099919	280.543346651986	258.986175808383	583.17642462276	601.09890775825	616.163207896749	0	0	0	95.3453719488987	128.0797026322	139.085275058287	152.274517966577	182.378544294794
0.77_267.1392m/z		267.13922082714	1	0.769216666666667	0.0495833333333333	2	2.2263155563973E-05	3.91115111537665E-05	1.89526617184665	T1DM+D25	Normal	100 - 43.8	377.764918202122	29.85	156.004215808873	149.711240032734	196.708352451694	259.445169449046	240.084870785134	247.591765313718	166.491851329812	174.284182004352	173.46768807477	224.254233638217	217.556312472777	227.394416103678	297.555181008069	273.348255559699	281.300798522785	92.5552082143303	91.1940283485596	120.757506509042	127.924984376813	137.246006840818	154.290787122875	118.474329512493	185.491812329172	178.639404158591	224.910767101674	209.772833857046	257.457377831121	138.653330809532	124.21974291259	15.4600695703831	420.864938344894	334.667314596177	359.789118530488	298.762310373698	283.577388014275
2.78_269.2468m/z		269.246771558516	1	2.77525	0.330633333333334	1	9.9748476145578E-10	4.33097039366543E-09	26.547063162001	Normal	T1DM	100 - 11.4	997.169106301098	62.45	1415.31540378572	1449.8149394742	1323.62322802705	2020.75910243792	1985.74674347646	1901.57006323321	1368.60504240246	1384.28019036557	1365.38261012103	1607.59133557777	1559.16733695861	1545.929558784	927.307919180719	962.721732497017	892.941496267024	870.436620873496	948.593277752146	929.156205770557	882.548863631269	900.105137346963	877.728265857024	421.243648198304	387.935140675703	289.234897052941	1581.53227620366	1513.42407258279	1408.24820492658	0	0	0	49.3964468053801	84.2371167082229	52.0036309624729	0	0
3.08_269.2470m/z		269.247003129273	1	3.08245	0.211016666666667	1	0.146662406194477	0.0660491804657481	1.27599448299115	T1DM	Normal	100 - 16.8 - 2.21	1589.82401882417	22.63	1397.33817339616	1448.58797954536	1414.03297124314	1470.13546038158	1478.03209730334	1427.03163292335	1277.37700946914	1235.32725549376	1233.08152509917	1619.04815243167	1537.89763250087	1489.3607841121	1484.64313530543	1407.36888088741	1407.15756161264	1474.64312558636	1488.94432537452	1333.79078935986	1411.30362839217	1423.07333751855	1368.44974844769	1119.55785245609	1131.08233210061	1200.23045959479	1541.83102547698	1469.1074355714	1400.85234419048	0	18.1454232052872	0	1136.52109581637	1104.02195566661	1168.34106097758	1328.71444471397	1425.88988287973
0.96_271.1666m/z		271.166623106265	1	0.9636	0.202016666666667	2	0.0191689768904775	0.0132389962486318	1.50502082309591	T1DM	Normal	100 - 17.7	1781.47902045535	38.78	1298.59143783331	1345.25865469062	1148.53939724337	1122.22282850499	1197.51355796868	1145.75950502248	1056.87565249205	1157.91770030126	1190.7660386373	1148.66653228709	1144.05287074189	1115.86287513997	1506.31660740682	1554.23019772526	1475.25192718819	931.602142605054	961.779466983252	936.712663955183	675.01442955301	663.580574843497	615.362987577448	2007.45879782202	1953.04513292228	1954.66934469078	1855.48097305555	1771.65929213081	1868.29934099157	270.147337843361	209.153757204976	222.192804607228	1384.20373721471	1112.43324616606	1061.1684109838	1995.68140156735	2041.2322776246
0.98_273.1882m/z		273.188191635067	1	0.975033333333333	0.1639	3	4.44089209850063E-16	8.58784856760602E-15	6.11643153926335	T1DM	T1DM+D25	100 - 15.9	24775.0136234827	46.90	15897.1439742683	16484.5116447985	15029.6102921803	12124.3977662161	12262.0700388617	12112.7638643516	17355.1572635139	18191.955418888	18727.8290598704	11904.9743044622	11619.2456264045	11770.253622799	16794.8576289856	16587.8176148305	16790.3346482955	14578.7968119544	15504.0535537904	14523.2855853681	5042.83250041915	5106.89843291795	5052.7190343809	31624.9047460294	30717.7698115591	31451.050465382	28032.1209000053	27514.73661194	27369.5338582608	5061.32223765042	5236.82658871978	4780.65898155927	12704.8875345356	11481.4923844831	10212.4210444012	30108.4071104613	31855.2414048561
0.85_275.0728m/z		275.072826467804	1	0.84545	0.0952833333333334	2	0.0910490397520269	0.0468467445148646	4.22344609861333	T1DM+D25	T1DM	100 - 14.6 - 3.74 - 0.517	801.485115407947	164.52	357.750008226726	348.940690613649	344.721842014878	14.4079648692977	25.0640824090647	23.0504846995976	568.293102229789	601.47921949206	594.771525584242	20.9991401617528	23.8420999678932	18.9359963416971	29.2359967166235	21.2453111130696	36.3735028288837	4.8312039410534	3.97435688765768	6.23028671844158	17.8463693786652	11.6067387398959	14.1955339703683	2920.36695175299	2839.49898425444	2842.37027402734	24.695263056411	43.8719297281972	33.6329498698075	34.9820300911396	35.3170750193684	19.9766964906466	58.2586807822573	48.826657627569	30.8466321545315	25.5288362681012	41.7957580568552
0.93_275.1610m/z		275.161036139725	1	0.933116666666667	0.15625	1	0	0	4.32002448671491	T1DM+D25	Normal	100 - 16	12597.0011244574	23.28	3039.32614208376	3080.61429971376	2912.27076903611	2310.95627470819	2416.04842461731	2338.69281185806	3371.74121088151	3550.62412146948	3628.76502149576	2373.65243106604	2338.78179672224	2327.88009849	1715.67090894512	1830.58967663719	1743.30373142081	1128.1704998165	1197.50687872673	1163.07118579073	3688.65875169654	3724.57254363723	3573.58071274791	5006.64780413147	4529.93656660413	4511.79903188195	2779.78319557943	2832.55835060259	2931.26605902502	3347.11291091599	3017.61036445242	2971.11869878331	3998.67736781885	3669.42137607964	3176.13647216684	3065.31036013196	3299.99997117929
0.74_276.1601m/z		276.16006024318	1	0.742533333333333	0.0964499999999999	3	8.01273764006183E-08	2.43280945546968E-07	3.76503542328399	T1DM+D25	Normal	100 - 17.6 - 4.24	7169.67364917076	70.87	1146.33749487835	1148.25788277031	1111.46969149198	1097.27434725346	1102.93290285907	1123.65013570588	1170.78026037543	1195.86744473068	1190.38218292741	1329.988134578	1312.74447082087	1252.52995232016	3674.05268532667	3553.58698266579	3679.73303121561	670.389754651181	680.836468179478	647.98770776868	806.008995442213	877.5132929975	785.218209003306	4187.77318750627	4027.80179419104	4100.10796526016	4353.15146885464	4418.58086183431	4207.61762431103	964.638343644981	1028.32144147908	989.205706368788	1773.00890529206	1606.32921437261	1627.09128150743	3005.81269937904	3279.02502260165
0.91_277.1435m/z		277.143492453269	1	0.910233333333333	0.1372	1	0.203668970420577	0.0664867587699356	1.47689446816497	Normal	T1DM+D25	100 - 2.96	4903.58099723119	19.04	1867.62610452596	1801.62295643214	1776.46274043466	2808.04824533203	2928.0877749756	2802.44014197671	4467.88611893559	4858.30684796638	4657.61384286232	2321.60912561382	2288.79300617265	2282.05891800847	5177.44329070332	5174.75366358353	5417.88758316725	2544.50400290696	2736.5601936519	2670.31779248335	4024.98017087815	3846.28981218219	3677.39020185826	12832.2871879743	11655.8799199623	11769.7623826549	3411.4234280656	3504.88420491317	3376.9605278836	6527.277637255	6174.18355614855	5729.0166614989	9453.09747072335	9514.22941105718	7738.48798584113	4776.32319651042	4903.18975920204
2.86_279.6642m/z		279.66423730065	2	2.86445	0.396266666666667	1	1.46239844069918E-05	2.70323819986137E-05	2.82499465440445	T1DM+D25	T1DM	100 - 39.7 - 17.8 - 3.11	18565.9030967778	56.28	3019.19256518483	3014.69339519155	3252.0974713881	9651.20879060921	11481.5502200156	12337.7961255974	15395.9717783917	15778.9200519292	15329.6773427045	6848.95216890414	7335.13841105874	7464.85526071899	13448.5601175396	12604.4023014328	12065.5516486068	2712.49146426978	2933.37161067089	2753.37923808246	3911.90722397841	3847.53350572464	3794.98264147012	4601.62813502766	5004.06010333211	5427.48812187494	8558.8091633769	9839.90537195412	11475.8712301022	2640.79929528403	582.635532579073	281.556521062457	9541.74797018242	7964.36616060101	8450.47590869305	10988.1003989809	12143.9356200582
0.80_280.1135m/z		280.11346327708	1	0.799716666666667	0.16505	1	2.35090860833953E-05	4.10137305954214E-05	1.79872508049298	T1DM+D25	Normal	100 - 10.8 - 2.42	22454.7707495412	30.83	10666.6938493191	11078.7659045757	10874.2064986217	30042.953611714	30679.3869453783	30765.2711164764	17064.9403270083	17645.7139574348	17422.8885386564	13455.7084219466	12981.7522969369	13275.6862128615	13034.4897021936	12985.8799344448	13174.428291778	4472.29156348145	4782.49880083709	4477.29865147184	8750.08240752029	8827.60830878713	8247.54472789352	4166.06249779728	3927.18606180578	4030.67846336548	17764.3939852306	17649.9607683793	16659.8038438579	7541.24180343004	6579.51434678632	7323.01817592844	11013.887724452	10431.7293552715	10169.018388388	18759.2242780579	19719.6479102286
1.01_281.2107m/z		281.210692528335	1	1.00933333333333	0.3659	1	2.80331313717852E-13	2.77676587888214E-12	5.22271278311946	T1DM+D25	T1DM	100 - 19.7	2960.07738321932	34.36	1109.21613569279	1236.24645883898	1148.61079969475	554.371640605716	548.179977373303	496.13067515396	612.437754947858	697.212844979197	631.648101182751	554.997990412061	553.252505512026	452.314465988469	220.664383278804	261.024615580868	214.035020661726	218.04356281024	207.025080226521	168.60407885946	1005.98039490705	974.490809629641	934.408892914419	1446.92212604412	1347.17502711014	1418.58889243936	355.807436668742	374.702281865362	376.297443218727	265.397858731654	202.790738671908	213.502177701835	1460.51124626683	1296.76201963978	1115.80254007289	595.144294479663	582.999602838694
0.96_287.1616m/z		287.161594956269	1	0.959783333333333	0.152466666666667	2	2.1094237467878E-15	3.48881348058995E-14	2.69029736761967	T1DM+D25	Normal	100 - 14.4	2061.89658869458	22.90	869.722435911128	936.780929586458	812.081394848094	938.113418891308	955.128363808851	931.55797875624	729.275036198555	648.436206053725	706.023266077136	787.675215652094	745.600295619945	763.459379003564	655.653518637211	679.8777575268	607.998892793384	416.299095583187	400.609264913335	428.98134550204	653.772140445242	615.180770603996	681.778274391926	743.682204390908	787.827067947332	781.821922396193	927.851470574934	930.593773226842	945.631513357326	819.101600832325	610.134464168044	655.389420949907	1133.74636231137	1056.96074996477	935.100733313856	994.097905138238	1011.49227746237
0.96_289.1813m/z		289.181317388587	1	0.9636	0.118166666666667	3	0	0	6.38175558512215	T1DM+D25	Normal	100 - 10.7 - 3.41	22359.0801095403	30.64	3118.37867842019	3323.008573558	2996.38768024999	2173.82993807674	2184.0990423894	2106.59497532064	4404.82757700992	4580.09042670174	4677.88030364863	2822.47063717501	2657.43498562789	2711.07978394644	1542.97618362884	1589.0233251994	1511.37272956118	1283.09034030689	1277.11104621631	1226.83413910489	5036.11646423403	4911.16839569566	5029.15894767673	7113.03006888607	6757.92027756909	6984.81713435272	2686.46459206979	2602.24859667198	2947.29125171762	3236.31181883936	3221.51392952192	2972.16253013408	5964.34069041659	5256.89324638441	4712.67126987023	3795.0599481685	4077.19690647852
0.97_291.1289m/z		291.128927795029	1	0.971216666666667	0.228683333333333	1	1.82156626737928E-06	4.17822602658565E-06	2.887770160347	T1DM+D25	T1DM	100 - 15.9	2240.79698023403	43.96	803.973355775182	823.052912625727	758.101396878165	1170.32909603087	1243.25876326936	1154.80966686401	1132.50032984451	1205.74477075748	1231.04797380977	1151.18461577881	972.970923411816	1047.19696613611	1673.90012569482	1634.9221494447	1665.80797930552	782.649709199559	821.063299472812	782.429296885065	533.424411643221	525.65776884056	549.459412295475	791.018849833107	792.051154611824	767.150081933468	1500.88310892607	1508.25130142942	1532.37506898937	312.628043042717	235.55583347324	199.311184504385	1854.46966829403	1745.33360287998	1719.83983371589	404.655466915767	496.328298312023
0.74_291.1316m/z		291.131613646127	1	0.737266666666667	0.0926499999999999	1	0.000383898254369353	0.000479197098817185	1.93097196161167	T1DM+D25	Normal	100 - 48.9 - 44.7 - 4.8	1230.68786522718	48.33	507.934435407748	532.754054410098	544.668215903283	626.987651815776	597.177423057135	621.699001390216	501.45899093274	540.497215327664	558.95251878546	578.906165147844	635.71040628887	611.090918034722	945.586477062913	961.32846925338	983.981899251885	498.337854712807	473.591470898982	503.475835567803	351.973941404481	373.545756266756	350.670695478822	917.41961844153	923.506047675232	885.28877532036	1282.68728184954	1315.31000875875	1391.43465521435	231.290922901417	219.575830874674	125.857051915244	501.147738211279	481.424833793779	456.985354491423	710.565874236431	759.78665577643
1.26_291.2350m/z		291.234986198015	1	1.2609	0.15245	7	0.00029867122056515	0.00038551767313558	2.14229934168759	T1DM	T1DM+D25	100 - 16.3 - 43.8 - 4.05	1184.30533506893	39.62	1463.66220674717	1509.17704631018	1550.8860532865	732.656285066333	780.211639000785	845.378895594042	760.322683529453	753.049530458498	694.079009265455	839.416190836502	858.802210789579	858.355334915626	723.371399018284	814.83173759648	735.240104411576	967.445027624391	1050.392446558	963.167612672641	571.06425921173	633.615552211641	567.053620961635	870.690101454884	919.129255781603	978.703981462384	1407.51379318946	1329.42950032726	1295.38636256959	341.159568619248	259.946095288651	188.108820227054	1574.80115479896	1396.29659483593	1276.43375237516	1385.17523151084	1295.00482786969
3.09_293.2445m/z		293.244506004821	1	3.08841666666667	0.129416666666667	5	0.0573994290379071	0.0326338660545486	1.63387524345908	T1DM	Normal	100 - 4.51	593.708550552457	25.72	452.073844705377	407.641344879701	444.969675133643	504.331106532201	478.916031113453	498.785552097061	266.703377858262	263.08156403373	259.333599610323	463.495873093669	454.09516293512	460.975867803602	540.797959026171	544.954000555788	504.855155784003	256.385544315431	284.977625079181	258.443721480583	333.406151382765	373.987692916311	380.469134468133	288.833577196896	329.154277510061	307.623161287905	466.902368922921	396.186401624775	378.55693624599	0	0	0	466.528794663992	475.651146642078	449.240859371859	335.252595774986	419.476000015576
0.74_294.1564m/z		294.156425679125	1	0.742533333333333	0.36905	1	8.13028022683682E-09	2.97946925239662E-08	2.09415274065636	T1DM+D25	Normal	87.9 - 100	5077.05399357411	23.96	2111.31594540085	2276.41553179221	2102.08218353535	3105.3183239799	3103.42691874684	3010.7632563502	2372.95925300828	2482.53474264796	2489.8970470792	2479.23449564428	2405.23542142704	2434.91011952113	2597.44834001064	2746.90222807181	2614.13019583621	1962.17970461885	2019.90740550691	1951.72131279703	1829.56336824403	1840.97710236933	1756.55237262414	2293.32785825514	2288.03024012628	2377.26666514905	3472.93076960495	3472.76579118808	3796.97230304348	1620.34997149973	1461.67574996553	1279.87875409132	2931.71359585355	2730.91583686801	2585.74101798879	3445.00717187225	3726.04412301896
1.08_295.2264m/z		295.226406585978	1	1.07795	0.137216666666667	8	4.93309837423794E-10	2.26720065679628E-09	4.43538061738757	T1DM+D25	T1DM	100 - 21.2 - 1.92	972.967090148573	49.48	563.627675146053	649.271012307955	562.776546611033	475.008027489408	488.967470692418	456.746362057624	376.316189314625	390.319232666203	351.212975155272	386.546622132353	382.582624035373	371.088304609827	203.386107392524	238.54394237741	138.074339536755	92.4473539131563	110.840149661165	140.414582267819	520.532985112527	557.950159740537	577.602127347492	402.550185278885	427.633612314668	470.605776706529	346.936297764336	322.691796906774	365.49225765882	997.010110835615	975.30591861642	733.709365187292	1310.94669673938	1192.2569957284	1191.15768399583	289.665762934682	284.932605504631
2.97_296.1659m/z		296.165896212822	2	2.96665	0.568716666666667	2	0.425863213368857	0.0892277780967567	1.29756213328068	Normal	T1DM+D25	100 - 35.7 - 15.3 - 1.72 - 1.08 - 2.49 - 2.11	5357.72194860158	20.04	4777.717565298	4782.44053268659	4774.69002942164	3952.7800918231	3727.18655400442	3784.50057465525	5780.64786236324	6127.5320306562	5580.81502531417	5681.89275205286	5793.17574566382	5535.12961202493	6733.8436083718	7039.89873904723	7118.79453355598	6052.80038969631	6486.67159499669	5834.12596310534	6295.64840223252	6590.20040748131	6106.05408214034	10798.2609362749	10279.5027882654	11347.5044360786	4910.21220783747	6189.76033078343	6976.94075239703	0	0	0	2373.75175748512	2535.61023656276	2836.73476157576	4745.95155811539	5404.00621214307
1.15_299.1965m/z		299.196514546621	1	1.14655	0.121983333333333	1	0.157816431846224	0.0660491804657481	1.34204663503148	T1DM+D25	T1DM	100 - 27.2	312.564782521678	54.37	526.710040340718	512.19044937101	496.451727879367	530.771214596046	522.317550250008	441.233904582158	324.07841942823	343.950314402121	313.156135587375	284.862714024052	282.065260907866	273.302976949012	150.605178917698	134.343913632394	131.295427136809	57.7195686157502	42.3072799327947	83.2642711027349	300.287113335928	246.629030902647	241.49780166396	289.82681485791	255.568540758753	220.017747842105	262.649469791723	185.888011025614	223.839750823943	130.750613920654	91.9726714326878	66.0196345312997	525.866530191797	462.242154426716	462.496328279461	264.152521509474	260.403974727787
0.95_300.2160m/z		300.216001648117	1	0.952166666666667	0.0571666666666666	1	1.26876351091987E-06	2.99494313741667E-06	2.13157367640461	T1DM+D25	T1DM	100 - 0.914	356.249203029201	31.10	145.651850517647	162.160818308607	79.2447240355232	233.306713362263	230.041010022638	184.969886612056	243.106536865308	250.148902764591	310.188130670789	160.635157302084	136.369533842664	167.181107329605	128.649879239001	152.90143768063	118.460528960077	255.280553704291	226.182047531603	245.068696113049	103.648367240096	86.8987837284848	124.971760139494	196.009552537571	157.628797463529	167.209783477237	155.099366522511	163.184836319791	132.783720488901	253.184450221451	194.138363026805	214.733520645681	136.754149503735	154.838993683776	144.661629982748	295.673628873713	325.635664774507
2.66_303.1901m/z		303.190138503262	1	2.66423333333333	0.601216666666667	3	3.30044644265559E-05	5.52408389939936E-05	5.16337839770216	T1DM+D25	Normal	100 - 19.2 - 7.06	290.636279742431	39.69	91.5478061740027	87.6390914263685	83.428762308889	82.5207701721156	58.7640953323011	57.0909764190758	70.8851774702408	74.6378703918601	63.8706061698396	79.5571452806946	78.1455264739149	80.004181944168	43.5920293999203	119.131506086061	40.6944958690112	72.2337003580054	80.0451653265757	88.5455726173021	29.3093614292961	33.959547920271	97.3308173199186	54.8646371035451	7.30928883260315	5.42593688416917	43.8501558801575	38.242694616814	47.6756203349067	0	0	0	40.7289250351321	60.1674740712592	46.3052945816061	171.360243306305	121.596514845386
1.01_303.1928m/z		303.192780666666	1	1.00933333333333	0.392566666666667	3	0	0	5.9179526236604	T1DM+D25	Normal	100 - 16	17653.5141361935	24.24	3034.25485030096	3159.1322164261	3011.62786911201	2317.04269923506	2364.72114173322	2281.00405960709	3472.45718000495	3629.54436434485	3695.67905918426	2405.3457843378	2298.55538192259	2402.44243695926	1520.01696990024	1519.03242551963	1456.85357272319	911.335352227789	944.74908772582	878.830701380139	3809.28684189507	3912.52397339049	3780.11937990398	5714.75376037468	5347.89550240533	5715.27051659688	2713.6204455802	2640.36009296654	2897.00965269817	2915.81534602097	2455.31177207855	2343.2342089391	4887.14486100195	4345.46617714319	3660.02028238788	3301.21169227275	3350.18226708905
0.57_302.2286n	302.228630450687	303.235906882687	1	0.5713	0.0991000000000001	3	1.11022302462516E-16	2.38551349100167E-15	Infinity	Normal	T1DM+D25	100 - 26.7	185.004832513545	118.54	679.984970660273	717.166333089807	675.569204313551	535.380644210455	513.635870947392	429.473641807494	333.920817406261	308.884345351818	252.137353954427	201.49873728488	207.009944497125	166.04064560925	125.446785841166	126.57554024417	98.7480711046211	131.858370617509	150.869403196825	87.4976287254873	104.797529814979	95.0244311127717	95.4957928392423	6.59034097319808	0	12.0252771899844	4.1766527016603	4.00720806705754	3.81067558114978	2.02291326516684	0	0	15.1595334959088	10.2741341576122	10.0766748857315	0	0
3.01_303.2504m/z		303.25036629109	1	3.01236666666667	0.382833333333334	2	0.0234213904755194	0.0155576296786437	1.94675870577536	T1DM	Normal	100 - 20.1	4725.90685188996	27.55	3929.50527790004	4032.74290888284	3931.62028803438	2503.72272875916	2449.92670776534	2371.34102918421	1615.1072841057	1653.65449860057	1611.75920522014	2386.12281534643	2433.1400392222	2367.06345130884	3557.55328615174	3260.24153101347	3461.99497582257	1944.48920041292	2128.86054436309	1965.97971381399	2652.50999102255	2734.68082625354	2546.59957260992	3947.43479420695	3742.86451514802	4663.43639474001	2040.63335448492	1967.48567932706	1968.1268070598	48.1374317900084	0.0131488518317678	0	2062.51566229213	2040.56181388935	2090.21879739708	2731.23351844776	2748.06712511547
2.69_303.2528m/z		303.252758662385	1	2.68521666666667	1.62868333333333	2	4.14030272821719E-06	8.88100253507643E-06	1.90514023103926	T1DM+D25	Normal	100 - 17.5	27039.5141575403	21.43	54965.5598843295	57158.072897205	55802.2818826061	19278.4766769947	19479.1175688279	19233.4420071078	8467.37339196127	8802.17972957841	8559.81458221743	3352.14243174466	3296.33197446271	3245.2298397734	9643.98378797656	9564.84374089884	9535.68374077183	12715.6569366977	13376.7089623924	12650.6334987548	6780.28060590943	6853.6706201742	6642.21154239996	10812.9542503028	10752.0342311066	10317.5431092868	10528.7485255956	10607.0201250552	10258.5306150391	3426.79586172798	3105.2309663386	2645.04214323326	15551.0546325055	15404.1923624429	15553.7120819503	21537.2926527771	22032.8828751622
3.09_305.2044m/z		305.204395735867	1	3.08841666666667	0.53725	1	0	0	6.78923261394243	T1DM+D25	Normal	100 - 32.1 - 25.1 - 6.06	842.810669104636	34.67	37.2161433097867	43.3949585518201	45.7741353336727	54.6143816852697	60.4022668618997	68.7365717314877	65.3336785527723	70.1499527214855	60.0415683685418	101.678017347717	88.104268579328	98.7391721094591	87.8711583607565	92.2160230311747	114.409053642263	73.1198640602388	72.4028369660228	76.88768725475	112.634736778113	102.188003620452	109.482070083518	69.3746974556645	53.5467028452933	41.1398656905713	220.454893313105	275.437379085306	244.051286442788	73.88763190991	88.8629508966475	71.1039765114192	511.884981900729	410.282032259177	401.174365274079	705.998290297267	448.625450665458
3.08_309.2774m/z		309.277373859869	1	3.07656666666667	0.44295	1	0.0276693828539056	0.0179311480816382	1.61362377982646	T1DM+D25	Normal	100	5043.36482605543	17.66	4219.43524445074	4306.14748174395	4232.93957956149	4116.63220741262	3999.25782795347	4009.90812363	5693.25461375712	5934.24440261587	5711.08962209358	3690.55346376236	3606.68708881451	3598.43405881328	2731.07089966345	2721.02049881278	2751.72654811964	3063.15627594055	3168.49424280989	2950.31159974253	4683.6488385858	4870.54679082809	4550.95161373719	1830.90097415388	1703.0226545115	1740.66866614932	2822.91487067439	2821.72057969706	2624.73804651729	53.2807133919313	11.6270397978828	34.2640747504708	1650.43480751903	1597.31283149505	1640.77041456718	2788.39484873073	2943.71322975836
1.74_311.2206m/z		311.220611917813	1	1.7373	0.144816666666667	1	0.000530935090249596	0.000630192140599144	214.663913468164	Normal	T1DM	100 - 18.6	170.89052692148	139.71	2.83184300766534	3.06323410133122	0.112455484351624	0	0.113494542967011	0	0	0	0	0	2.70689243038655	0	0	0	0	0	0	2.12081575384966	70.8913668441536	65.300381982157	80.4109057415687	0	0	0	15.3678331085253	8.98093802483526	30.1485718518183	6.02285701843609	0	0	1854.48905669335	1733.76574544015	1763.06099638331	0	0
1.05_311.2217m/z		311.221657162935	1	1.05126666666667	0.31255	1	4.17890776760466E-07	1.09319316389283E-06	3.83420581588942	T1DM+D25	Normal	100 - 28.8	2818.1579390803	66.39	755.40996475024	835.881089224209	793.196727797146	569.094657667357	566.112381520807	579.750777006402	619.987562239201	592.927905360864	528.20336455825	600.128968042396	600.762179940892	635.974612018322	248.804450459004	281.650427239645	265.110608529946	191.955166910566	164.673693314322	169.471955405002	1849.78866440147	1820.5577013333	1774.76598070863	352.244653719544	368.274213125368	355.605021611021	739.862798948564	678.415188451176	832.821950346215	646.506431919093	620.068151008418	566.511975833274	1823.69110191084	1573.80761476933	1253.1254860462	1177.843079467	1206.90133734595
2.97_312.0477m/z		312.047675383099	1	2.96665	0.535216666666667	1	0.605741301512848	0.106683929291616	1.4694804964028	Normal	T1DM+D25	100 - 2.78 - 1.47	4765.13485630419	18.03	5161.52553784825	5157.40682457311	4978.80669233858	4315.9579932488	4105.50713503442	4202.63678074158	5122.52321665584	5264.84494833819	5111.78336167386	5467.06420353819	5493.1796373112	5354.6572937575	5577.51253906123	5395.62720296004	5518.75896478775	5420.52049208159	5762.33597824108	5393.03863829759	5548.61875387283	5727.97714224391	5402.83618225531	8469.94912545272	8238.10178271571	8585.62637316412	4776.83456521008	4556.9891222888	4404.78172898844	106.550840434726	49.2642160243706	14.4789175702429	2730.05319880888	2839.17232938029	2994.52853913909	3810.77084007706	3932.16023549526
1.26_313.1535m/z		313.153458056595	1	1.26471666666667	0.1639	1	1.11158091880004E-05	2.12090868395577E-05	4.19455331118473	T1DM	T1DM+D25	100 - 9.29	276.99701271748	64.51	36.3518879171093	30.1873088566352	33.7562330242467	37.9428938429227	33.7957171583925	54.0073516770083	45.1898723299633	63.8887966689463	53.564724423191	69.286057132439	71.3637222335433	71.7394048347733	65.5539218938904	53.0252360634922	77.8958689951768	80.0779782803588	94.8552013321897	103.078324362492	11.8458068801558	14.8703579526709	23.3183303718094	111.242700346185	94.354445928166	82.8812808492381	255.921914668952	212.781105104411	238.033876660871	38.4603350177105	5.98738469533049	10.3352755430234	55.456141819512	60.2619555930521	47.0999199207914	444.931828621245	486.156839455331
0.91_317.1842m/z		317.184174588523	1	0.906416666666667	0.106716666666667	3	0.00901058940668986	0.00701741536051087	2.00755525347159	T1DM+D25	T1DM	100 - 38.6	1109.63895933063	42.91	656.312107228515	666.194699806984	539.963457494055	741.225550757345	741.255637854465	721.368450224022	668.868011713038	680.821040984828	721.395590945061	469.611435705015	454.682206539095	486.756424793035	641.651121876018	719.214921284373	680.896490613512	116.123900619232	142.606949943605	145.90641590877	615.501695795593	622.811697148687	606.885197348568	1089.53032023394	1069.07842214209	1102.69491570602	546.351786192318	504.453290690242	557.959625639845	1366.80018204744	987.852808204864	1037.32211967008	1286.1163319704	1187.83569088668	971.116781553574	512.932334248031	580.257793224748
1.06_317.2091m/z		317.20912733049	1	1.05888333333333	0.175333333333333	2	0	0	4.40288469552695	T1DM+D25	Normal	100 - 14.9	4753.93017231424	22.12	1187.29887505145	1328.07981585607	1201.6326547952	933.195321348222	973.1036997056	935.96853198411	1090.1822669506	1070.82869178988	1056.04374369879	730.375514692065	731.132185102438	699.268487452498	461.079697021346	464.857520392969	454.330284471059	310.71799771525	347.088556474311	315.296763553317	1141.62112588781	1163.76437942479	1146.51818761018	1508.48521517768	1493.47945773269	1555.24603331842	817.390315228626	813.060470376083	935.197532541679	2154.25067242829	2011.64128445609	1908.14815575412	1824.34636851693	1570.19102691241	1297.29524957567	1099.71042766698	1213.32371880802
1.77_317.2439m/z		317.243862845025	1	1.76778333333333	0.217216666666667	4	0.000101414410559997	0.000149883168744833	11.8423718196304	Normal	T1DM	100	545.748924045831	107.51	403.028396638439	418.883831299805	414.086781471285	259.370279057141	260.047340757451	247.537747187175	56.6592775743784	54.1173956495411	32.8489980769254	193.316754064226	203.542583851423	202.560611022786	35.3701466525459	37.6511413302471	27.0016501484507	64.1117896877359	75.7113402344654	43.3501730083229	608.751441291883	649.400194251	635.213641102514	0	0	0	264.056552985692	243.718536619933	267.045803428988	115.02611338924	85.5533812103604	77.0888171952778	4172.23818535546	3966.72623525186	3895.69935371787	104.566142788544	73.342384270106
3.19_317.2696m/z		317.269639170721	1	3.19481666666667	0.214416666666667	2	0.0690939861704926	0.0375728262545246	1.43745563168999	T1DM	T1DM+D25	100	402.902144303387	65.70	855.882348818015	832.731254740606	767.346833700519	501.780840822234	476.318182937826	450.690341522668	293.382007646827	305.498499251723	288.308319747725	187.251414161545	162.552748664377	158.051009670073	246.748701150293	254.896616857565	298.264142005979	546.067565579854	583.851869055873	560.101904031828	423.935732875634	438.024513421197	391.795555746345	2.60687840905387	18.76933554525	8.40413317238965	64.5471848122439	81.8000041322723	39.1918870965649	0	0	0	6.0468359838822	25.0256598691113	24.225366148028	250.144649326892	318.054221410701
0.74_320.1106m/z		320.110579323685	1	0.742533333333333	0.0850333333333333	1	1.12021503184678E-13	1.20074567791538E-12	2.12751123966592	T1DM+D25	Normal	100 - 20.9 - 23.6 - 7.1	751.563845373851	17.49	295.624787572604	305.082380739155	334.932846431551	391.011032842574	370.701616662585	378.102545301051	301.288460241609	292.671471088373	300.151908518104	319.018066224564	366.797214922169	375.816031623194	418.752706213666	426.687068715078	451.974315046811	224.898785688798	235.418163746386	244.106458200842	247.291068355753	271.724081522636	229.358442954071	439.176678667871	395.75215117063	440.437124955321	508.017486893612	525.476565753938	523.996836560293	236.765175821256	259.131600322637	160.810053044932	463.448120986215	494.0653433607	429.08138642801	662.536633291264	702.282110119173
1.29_327.0253m/z		327.025305556374	1	1.29138333333333	0.0762166666666666	1	0.0672554406289207	0.0368600730144648	10.5215869486482	Normal	T1DM	100 - 5.63	143.728784989274	123.33	84.7477622597359	104.388245776986	56.5695500747423	0	0	3.15444457791412	0	0	1.78884044322085	183.330482009659	160.499664061254	165.20028012468	77.2915713053742	42.7977212161736	52.0534393700058	0	0	0	5.63240439572	6.75768150056346	0	1288.36521737113	1284.5672857411	1119.44558258674	0	0	0	0	0	0	28.117175542064	37.7378950824288	40.6046612065462	0	0
3.08_329.2646m/z		329.264630419615	1	3.08245	0.6623	2	4.07118698264597E-05	6.65460409179418E-05	1.91443888978804	T1DM	Normal	100 - 23.1	40017.7187117392	37.24	20613.4489060173	21398.0836901362	21053.9311273546	26880.3647481401	26463.7336607127	26081.0454297151	13338.8261735332	13846.8705714647	13439.3975185814	24724.8928574336	24632.373467321	24487.3939221965	30625.6715661737	29578.4622606769	29702.021383276	15690.5306519646	16448.1863722855	15395.153141659	19587.5899014781	20406.1881675127	19528.8398672409	19542.8776038779	18860.1228443791	19811.0364129287	25363.8273827988	24261.8820795717	23954.9020316598	3118.4874865121	3260.43376994358	3346.70680243659	31159.7959997977	31094.0896932458	32105.3247847593	27512.3062509805	29589.5813947833
1.12_331.2226m/z		331.222599363902	1	1.11606666666667	0.3659	3	1.10621867044358E-06	2.64352092969282E-06	1.87677834283679	T1DM+D25	Normal	100 - 18	4612.40976925358	27.13	1813.21416631743	1937.50961114313	1860.88947737279	1572.0045693186	1667.36444844968	1684.25033343124	2152.5791195631	2255.47163074713	2265.55301886158	1491.99981950932	1466.41659461318	1574.7510831438	2620.68455715268	2664.36885141251	2677.72559118159	1336.32808772613	1476.93532625555	1306.04361779267	1511.96827803518	1437.30141137126	1513.26877766721	3101.83580415004	3014.13194392948	3098.76760016687	2659.57373248172	2669.82273810868	3203.91105807337	3972.2078329412	3672.45947219975	3463.44582455773	5407.87272202813	4667.63719130443	3883.19697796187	3461.72201382377	3775.39595219887
3.12_331.2881m/z		331.288122805051	1	3.11798333333333	0.452216666666667	2	0.00397886454999696	0.00349499882843116	1.68894106447546	T1DM	Normal	100 - 19.4 - 18.8	15378.9664885415	24.95	8977.57920088793	9382.02533495209	9247.63728364665	7862.86958056718	7796.12789955989	7756.4944560876	6295.12330714538	6781.77262118152	6469.50403111389	8527.41629000661	8236.21798177853	8150.82840568977	10492.8580396621	10047.9819491839	10514.3019344367	12412.9638891576	12944.2020798704	11868.2866727443	12166.9386913412	12515.8102209585	11312.4252204747	12721.8763083002	13181.6176014075	15367.2459427623	8507.37628429554	8093.15238787477	7886.3452906504	303.819805180679	213.81247542815	252.38923746963	11030.5019345622	11282.8858398842	11887.239698623	10223.3662283429	10846.2261672038
1.44_335.0747m/z		335.074668443533	1	1.44003333333333	0.350633333333333	1	0.117591317407427	0.0566832059541003	2.1356722997379	Normal	T1DM+D25	100 - 10.5 - 2.27	1904.41763049045	35.38	1890.80007288941	1900.94902422584	1798.57340314383	1838.97997448761	1871.13655410447	1940.77366011073	2400.84100579048	2461.21787592724	2322.20432556488	1545.29864095669	1569.96856726848	1524.58362602226	2375.96708091029	2324.96841690607	2373.76392712813	1722.79705550454	1762.96367867206	1683.97937553082	1527.39853708351	1559.75170201891	1461.52272638668	4327.92819713111	4379.06211342788	4263.39566196781	2533.29145644095	2389.30159427919	2322.79776619523	50.4336968511435	37.7053087835038	47.2569519334439	946.348539831125	838.045317717573	851.775970993003	2059.69801304295	2044.21672602501
1.18_339.2546m/z		339.254637965876	1	1.17705	0.202	5	8.07540854574906E-06	1.58727241058771E-05	7.68407921192858	T1DM+D25	T1DM	100 - 18.4	826.874000130799	76.21	302.046552364507	307.733886819749	303.346087335528	154.766239529792	139.417242149217	153.610850825067	141.012192130094	141.289328014039	90.8411209832891	193.655762166231	178.643920450461	202.65028153228	21.4374376994514	16.2460735708665	21.4047121743919	27.4900160370856	18.2923464768203	24.6848966786544	553.881514456002	554.672273024011	488.300416887631	145.188448991898	132.88243349986	118.241050333011	183.468868249001	195.98482108045	209.00216028094	39.8809628275789	0	0	1034.49393418697	944.321411194762	829.624411626625	108.449273075553	112.615734546439
2.81_339.3026m/z		339.302578156022	1	2.81266666666667	0.149933333333333	1	0.625614121538073	0.109830012783504	2.02814767174195	Normal	T1DM+D25	100 - 13.6	651.364340785044	53.93	1272.65865008876	1381.13868081166	1375.8894059324	767.09209640888	727.378764923051	693.253123188862	477.896130746871	490.849143192966	488.388257101226	897.065875332362	910.992628161816	852.978306798118	552.447110374603	459.353987134974	540.558618861551	787.770918296965	755.500809471495	761.256566914823	948.762157175632	937.605295189715	864.30450966596	157.124954199263	212.639455674772	86.5890245716037	913.30605738762	858.703731155976	773.563922471876	0	0	0	483.470705728157	510.638393814811	555.845965129683	263.287994868341	255.829095458624
3.05_339.3056m/z		339.305622568776	1	3.0531	0.277933333333333	1	3.54778939392064E-05	5.87548292453645E-05	3.65690907818417	T1DM	Normal	100 - 20.4	4369.52753932729	42.28	2023.63920827539	1901.66190918775	1972.27550398218	937.360772302604	963.054144125097	900.911415989695	800.875874634862	842.835102756707	800.147011886952	992.367402053373	947.2323843002	964.254482889789	1452.55857129684	1409.05518907347	1496.94338646602	1491.67204638843	1496.3509123573	1453.54897408853	1873.2122054811	1956.907147809	1794.07488986761	1320.90466713172	1238.95863917896	1387.24183807529	1057.01705235098	959.46505006083	982.601394076919	34.4961595997219	216.229095320112	86.1810228781859	1166.16320708855	1170.42064084345	1340.06191796762	1671.43052307482	1711.41588178253
0.50_341.1895m/z		341.189473365774	1	0.4989	0.0990833333333333	1	0.124512605284074	0.0588603033872363	731.354458525969	Normal	T1DM+D25	100	210.358949678515	182.23	0	0	0	0	3.01370492281845	0	0	0	0	0	0	0	0	0	2.27781989896966	0	0	0	0	0	2.23690357317065	0	0	0	0	0	0	2065.78736248856	2472.77683727188	2395.75271123562	0	0	0	0	0
3.18_341.3217m/z		341.321689503729	1	3.17728333333333	0.726166666666667	3	0.00686137780614227	0.00556784874666297	1.39361259699562	T1DM+D25	Normal	100 - 23.8 - 15.4 - 3.15	158486.035736835	32.63	113726.86307159	120421.798739166	110790.497808462	98876.1649996849	100965.390289276	100594.206364167	125770.214797917	132064.056873445	127308.301453662	63056.5204265907	58378.553583196	58164.1974592718	131077.221947288	138877.746604514	133481.143433904	198246.785047455	201611.223209243	189729.215764896	128672.692365842	132446.970468215	128909.731141575	167847.000410677	167794.825302085	165110.165136415	116690.225891811	118253.803977042	111459.707803182	59441.5016942695	33531.0914885459	20634.2218576832	62699.666935109	67287.3421716575	68945.4064896604	111282.06559237	116851.223258821
3.26_343.2127m/z		343.212738694121	1	3.25955	0.397666666666666	2	4.89218300070426E-05	7.8186447441643E-05	4.82567436677199	T1DM+D25	Normal	100 - 30.9 - 5.48 - 0.0881	1996.52133270508	48.98	400.359602210337	434.293159548199	443.339588828505	421.027160186254	403.870839791547	484.540919171589	411.43823064953	495.175954311416	477.253493152286	316.004152057923	298.77325210714	280.164130871548	546.029614782536	496.633267677797	583.540156718218	420.529251260541	435.605554079566	479.664758894506	732.377632439463	657.643932493224	727.407036628734	169.869358557211	149.424541926404	123.082561220813	741.40768185315	852.891608210654	808.540231994131	0	0	0	252.341981006424	303.832370588103	305.9943108216	1713.72439422982	1411.94247561076
1.34_345.2387m/z		345.23870854049	1	1.34475	0.0457166666666668	3	8.6655261453128E-06	1.69004990330791E-05	2.36701265126682	T1DM	Normal	100 - 9.15	113.189774269604	77.36	0	0	0	11.5485895464333	11.3974388206852	14.3777604239712	28.8060454130216	18.1468115686906	28.1370241828998	3.62298243839349	13.7335286865369	9.35444170008648	0	10.2409946555799	0	0	0	0	6.81251830287649	0	0	2.57919973011797	3.57292541008929	0	0	0	0.000906821973003416	36.537935599606	13.763679984077	13.4176286836977	538.470025182706	439.669122764832	373.859695079395	103.435800494222	78.5924005322613
0.56_346.2745m/z		346.274485147792	1	0.563683333333333	0.114316666666667	2	0	0	1375.69920482497	Normal	T1DM+D25	100 - 31.2 - 13.8 - 1.07	501.059863318914	65.87	1521.49786871944	1541.34043342136	1454.49792962626	1232.53784403662	1193.21209668503	1027.45670074447	864.482566616814	833.931342990967	741.452920834486	546.57333650019	532.536963305048	500.023240464287	382.908431481986	402.472192686539	355.935937813063	443.251381673263	411.011472178639	372.241955699055	283.445124382342	277.199938432514	264.555793911	160.787487292919	186.672527987756	154.356027977387	138.572682809766	131.745270030276	121.738351704315	14.9665930771632	11.45665449955	8.67117280384813	137.468938799342	141.928733270233	144.045577068238	112.452006745603	96.0538377503963
1.91_346.2772m/z		346.277220758842	1	1.9088	0.872733333333333	2	2.99080751275937E-08	9.73932080827624E-08	3.95193486340847	T1DM+D25	T1DM	100 - 22.6 - 2.4	783.601966869813	77.52	18.6932834948068	14.331513507207	35.8638656269112	104.624573354238	113.036656590576	90.5726740149647	76.9696734684264	55.7536751272154	103.214476834956	100.843452976205	94.1628810288586	100.853234184204	52.8026509882063	27.6244311934722	26.5491787961415	4.72389449997717	4.28225817571886	7.08852155273997	10.7173533766669	23.8930576875961	13.268571972745	10.4337844243901	3.75433562368772	12.5800803854518	95.1592080573898	110.719500198866	119.875905662711	1557.07497747483	1727.23246057208	1684.3330473575	196.523466191459	184.974425392726	167.191340080339	270.100796999852	277.221953810638
1.11_347.2174m/z		347.217427527181	1	1.10843333333333	0.301116666666667	4	3.4991032293874E-10	1.67235518061401E-09	4.28238443765813	T1DM+D25	Normal	100 - 16.1	6472.74578382716	53.44	1519.66160328655	2061.78625841356	1528.10130949023	1236.17371712996	1219.75922277461	1278.75410165022	1406.5939259156	1437.89474049055	1422.30002333766	1203.13164798842	1277.2247246144	1181.488620118	720.69449710285	831.548828350418	674.442599423923	387.675830850736	434.473529831145	386.916787290525	3227.42241856425	3209.39499855632	3093.27417128743	785.740714460921	772.948684130054	886.008753972718	1464.34185123587	1422.61923882018	1609.32384187855	1871.44113437018	1767.57254163272	1567.51496159877	3240.95314465026	2600.47468700941	2151.24355956996	1942.29825013299	2134.39332666799
2.72_347.2556m/z		347.25557783469	1	2.72188333333333	0.30395	1	0.253256327381934	0.0760662966801635	3.98463448649113	T1DM+D25	T1DM	100 - 9.72	512.309400840402	50.95	134.70647638621	146.978815428583	134.154925027885	152.649603342464	156.362978905352	145.96417113224	150.865015286233	141.752050044482	156.452479842432	173.162754057862	168.219096039262	172.42491886239	155.794443977686	139.795032396897	134.75676101738	276.711864301351	274.557122634927	280.489098390247	323.552425030877	321.97710680317	325.550445889264	163.410742776672	142.157689634762	166.295713189486	232.554705852601	276.187116863234	220.125866418713	9.40426841085614	0	0	85.7287937267071	100.804861198829	83.1216733305311	87.2803841624071	74.0512839928928
1.01_350.3064m/z		350.306386874078	1	1.00933333333333	0.11435	2	0.878918074730977	0.1491132768616	1.22750614142661	Normal	T1DM+D25	100 - 1.98	451.199257680415	37.44	391.477019464833	419.031253556295	394.100518758781	514.113053928764	530.225085634791	513.619255888428	467.363632559797	484.680622765191	449.304355404749	426.547130440803	417.042964895865	436.060286134934	525.496814198447	531.947633538425	528.895638297351	346.349502896412	341.15391053391	331.709595905171	434.000451992627	393.869200074522	407.468299672369	761.740095103092	766.355496215633	830.678717473504	589.337588429639	514.790051386016	508.539496271011	35.5517830118901	0	33.6367027811237	534.091972676446	550.987017395343	479.41035616754	351.506227755805	301.43219074782
0.76_354.0964m/z		354.096443833431	1	0.757766666666667	0.0794	1	0.0169540512155433	0.0119422030678036	1.75626843573204	T1DM+D25	Normal	100 - 54.1 - 47 - 1.64	603.554143898808	25.03	307.605569545342	308.022783290033	311.987460870879	493.763240189862	480.312863665051	511.300686258633	387.261346308427	392.837011797501	403.43152539711	412.308719861844	423.951516141493	389.254596275554	379.496288070908	400.219605667438	377.698259130015	271.467863269544	247.888706738732	274.650463399616	212.331048041654	196.953746289895	199.387363055274	457.058735700796	434.111492858125	389.190599252905	540.450230477708	527.293080317745	486.187669763153	20.9580651597286	0	0	385.004150031912	368.245594756051	350.054515475901	388.347408874257	394.465305137686
2.74_354.3341m/z		354.334105612176	1	2.74323333333333	0.0266833333333332	3	0.635376019320822	0.111302818990527	2.14516202213321	Normal	T1DM	100 - 1.22	394.062271459266	51.51	701.71031297335	604.792808433187	1256.01108543277	324.663827581925	346.699664357702	310.228461977165	356.047871770804	409.411037326356	320.484058986303	311.018974666125	321.891147886237	338.260614115926	288.532609241796	397.907727579003	281.273307532126	828.741059584466	909.123524882302	530.994606120339	424.268014648714	434.621684344343	417.966059991446	463.209470837455	445.085257702619	431.503333051173	391.005678750113	387.542489331531	349.161307176225	0	0	0	142.379722377293	131.395037475679	148.124202021313	94.8304015258022	118.2192524201
1.15_355.2781m/z		355.278088740611	1	1.15036666666667	0.651733333333333	2	0.00188196216236736	0.00184739097642299	3.81672093417947	T1DM+D25	T1DM	100 - 26.5 - 18.5	30849.9495053145	52.68	20034.9593648916	20582.6615016958	20217.449118869	4228.81381583499	4263.99543927323	4156.60318095904	4459.55747600992	4754.34807930887	4328.19838364037	17303.561671644	17374.8326914225	17081.6117569165	9143.4259510539	9711.88271663207	9039.68881642373	9982.29062154987	10316.4266520551	9817.59490645691	42562.4100948821	42711.2329761622	42096.226680701	2980.54907440541	2962.54959010898	3024.49360372464	30468.8088722086	29723.3235791946	28875.1726516159	12964.3779525312	12392.6203834794	11587.3158282686	158669.05570286	155885.587329532	151819.043666098	12947.8681120169	13391.2686854827
2.07_355.2796m/z		355.279553755008	1	2.06505	0.820033333333333	2	0.0227904039672169	0.0152135027215604	2.57404467387783	T1DM+D25	T1DM	100 - 25.1 - 27 - 0.277	69997.7469478294	50.08	19050.8336373266	19960.8448664906	19778.7013840285	10039.6524600139	10126.268882176	9927.82728185768	9951.54917786672	10248.1224488855	9577.41357241953	31874.9214161126	31247.3145144441	30948.9039813682	15932.6691895559	15985.0334610581	15864.8001272352	13039.2317273944	13878.1905974832	13010.8171532293	40973.1179664129	41333.0665596772	40300.7534313811	4682.68272397968	4614.23808200649	4232.70968498613	46304.9188051196	45615.2432368677	44624.2447190966	92326.9934777381	92658.1345963896	83395.2979942654	469966.663179174	459203.380269278	453057.454964877	44927.024825425	45935.8242292819
3.19_359.3290m/z		359.329030739895	1	3.18901666666667	0.380866666666666	1	0.0547393786335153	0.0313896755475624	1.39992809880803	T1DM	Normal	100 - 30.8	17304.8173846791	28.45	9968.81781624508	10690.8987994794	9787.93119052475	9525.88870350831	9642.4223308451	9401.04237495994	11715.3128035178	12305.4827180613	12581.2688658583	7030.83204447721	6512.13762126168	6554.18994096484	15036.3018919643	15517.8807940495	15607.6378526119	23115.5810557731	22144.7031299472	22446.4473691564	14778.7357930873	15129.9417394599	14048.8509648662	26763.3098460579	27285.3105209694	26929.7033744825	10862.6588248348	10681.1585794575	10134.0291760368	446.457414816652	14.7514658042768	0	6685.3544971223	7086.85528219934	7488.3221063351	11466.3907438235	12044.6718570376
0.86_361.1569m/z		361.156861201311	1	0.8607	0.179116666666667	1	3.10202060704867E-08	1.00753751737904E-07	2.52724017782998	T1DM+D25	Normal	100 - 25.5 - 35.4 - 8.53	4100.39283195741	30.49	1598.96261081035	1731.05119707532	1469.56422119916	2438.28409190576	2474.71025318665	2426.24609946936	1829.05236914024	2048.57414834517	2206.78700915133	1454.8302393769	1465.78210595997	1477.16338374362	1589.31926157592	1774.76608649422	1663.78504116421	360.669405045919	441.520394943396	384.536021761097	1241.91801459286	1227.00565471365	1221.23913280316	1314.9436735966	1333.07582529803	1276.37071428089	1583.11877797015	1504.86716325424	1651.6683781119	2281.85339218455	2123.73573407803	2041.59689061838	2262.6841454786	1908.00805115136	1734.1007385093	1523.39119874418	1713.16387702634
1.54_362.2659m/z		362.265913146751	1	1.5353	0.964216666666667	16	1.66073654828125E-09	6.9467837602064E-09	3.49635456584429	T1DM+D25	Normal	100 - 29.4 - 2.02	5831.88542279738	39.80	129.304780519586	75.1984920756504	156.100293910762	407.246686301877	411.339371968601	466.456765303263	324.844714855165	382.235977335088	395.438227895899	486.518975284105	508.674279150815	542.977708154135	540.83623038898	546.60529471865	543.773274784484	725.879958934672	728.903169200832	873.014598863963	898.10619502711	906.681738799057	906.309531207879	1251.81048870767	1165.94735323157	1031.62674965014	1893.92997812574	1893.22426515898	1912.38633015523	8428.82450006195	8301.16461588424	8319.86623287389	3380.71387144426	3546.78392738495	2960.9545827493	3024.45219299412	3180.55609078871
1.09_363.2194m/z		363.21941649246	1	1.09318333333333	0.270616666666667	3	1.28354694420851E-05	2.40445553516308E-05	2.72798991775066	T1DM+D25	Normal	100 - 18.6	1901.71140817306	58.67	477.748793475335	443.110974721636	558.284681065212	472.268170593997	494.75651645238	435.952260770148	625.664910084903	630.924200145132	624.397899863115	550.105347682027	513.37429465684	530.282184433448	263.229670363471	231.309542993694	263.124992837603	148.403985584849	163.673818450035	128.510176460286	1909.09651639246	1986.84315689398	1827.91574782326	123.195258639926	140.185382862028	119.14318717001	694.660934041206	713.352025883701	858.203846343754	748.535898805906	663.610091668228	579.542486489343	2221.16933465216	1667.42661519583	1196.65560398726	2729.01433409595	2792.81735731558
3.20_367.3504m/z		367.350412395322	1	3.20063333333333	0.24625	1	0.106345833118691	0.052940898118418	28.263589530358	T1DM+D25	T1DM	100 - 22.6	678.736793017577	90.08	278.282579962307	274.25907787793	239.659974475729	32.7893985535543	14.4117619958548	20.8419018007792	2.93630981445475	19.6071942024622	15.3248663732484	0	0	0	88.9041509559237	19.0982291160167	55.7666734516577	36.1623484529469	60.9989382857794	80.4568856852612	112.812328642859	102.552361317829	80.0746912162808	372.949101391078	392.748268834336	331.500581485745	38.2014417719493	33.4641839367439	56.3265725739626	2732.10590319204	2419.05618613534	2343.42300109814	0	0	0	0	0
1.24_369.2592m/z		369.259182257732	1	1.23803333333333	0.114333333333333	2	0.0255430573044508	0.0167573324686986	2.37818262915122	T1DM+D25	Normal	100 - 17.3	874.094402701371	102.69	258.534575751039	261.413427692809	295.237864654413	181.021652687638	168.95022767998	151.11525841713	329.167644437532	309.983678387582	423.398807264519	319.034795327599	285.502487326631	317.224430400736	159.625856316744	95.1956134778514	162.076159119605	117.420405999574	125.364256845753	114.307991524967	1342.56590005457	1361.15223529473	1214.99962187295	18.2576404457678	15.7320730878288	15.8611835778098	273.912659188422	277.497121937197	313.815583441463	237.447701324339	119.403073760803	142.421681170463	1116.14624502812	902.658423215811	702.611826550323	363.03369629061	379.469975799634
0.74_371.0840m/z		371.083951560526	1	0.737266666666667	0.0752666666666667	2	0.0622696270222572	0.0347120248165753	1.40514030379657	T1DM	Normal	100 - 42.8 - 0.685	375.027325024829	24.50	253.692213513034	282.597053547601	267.628012453571	345.851648552566	312.838697349841	321.173725402678	290.066229863251	293.214726755895	275.03660330572	275.570700372523	313.475818985329	295.184357395429	315.172673893075	321.021147233128	349.71812151398	220.846556720677	258.67851240339	244.621482545349	284.480866218857	289.825628361266	255.177461643164	276.681924695351	266.675730682543	281.474457394025	374.508660567638	369.977827099485	358.250035337447	0	0	0	273.573210502166	270.930536723726	269.646829003063	335.064494071712	332.743546266296
0.91_371.1824m/z		371.182410016392	1	0.91405	0.205816666666667	2	0.000322984674930304	0.00041216698278894	4.74233184777532	T1DM+D25	T1DM	100 - 51.4 - 34 - 13	1406.66753091031	60.96	370.134566323686	413.779663391736	321.399190537726	680.920991190138	636.402345163259	605.048433773524	719.639248437608	760.620313031744	755.737067796818	194.35168885138	218.794560383305	210.208899706707	474.83133438637	516.288049335086	450.314632130379	59.5409172343474	58.7298001528485	48.099655036207	322.05801744857	324.526557967142	368.845094478142	536.381369372712	528.922194859519	481.288684105523	401.969921358737	383.729632024056	499.106561451244	3209.57470443565	2726.66936376554	3183.85355517148	1356.3160707056	1173.87097414881	1124.09930122816	408.60104407924	481.363086701111
1.15_371.2475m/z		371.247497845141	1	1.15036666666667	0.396383333333333	2	0.0526371263293935	0.0304130934944969	1.7327464762447	T1DM+D25	T1DM	100 - 21.6	22138.3278678255	62.94	7937.29999437698	8371.7213543762	7899.82295823627	9278.31693773273	9372.21264119064	9054.09602026923	12656.7778545844	12993.8726296633	13084.5993171293	7072.74941950119	7046.19687791868	6837.61538448011	3952.08960058699	3941.71148854648	3870.08075623261	29721.4506414901	30229.1749669514	29263.3399258458	12447.2818021287	12486.3225955072	12081.3132755277	4928.99041901546	4796.96962508026	5065.23937444119	8921.87320662473	8835.07459300407	8428.77831568048	22285.2320887114	21791.9281708663	20903.984707591	24006.3214067522	23177.695473156	22546.7832297169	30118.7388264595	31589.0257659087
0.74_374.1083m/z		374.108282578224	1	0.742533333333333	0.0439999999999999	1	0.0245100692872164	0.016185241022538	1.72412525056849	T1DM+D25	Normal	100 - 67 - 45.2 - 24.5 - 18.9	254.711260357019	29.15	123.724910444113	121.235567364566	134.402334136399	216.123868867981	216.806304205342	212.947343026522	106.62239912791	115.542218547735	137.938488437135	136.846232848526	183.252028839753	170.482842195073	223.031383853997	200.596279739383	244.706263184266	84.2141834258145	90.4299888446116	92.2495142224081	100.912866378976	80.5044632435543	95.4064318080513	106.748091725289	123.96423841368	98.5201735408166	261.561331661752	258.460098770892	273.10063018443	0	0	0	191.481932738493	241.531647240953	231.865321772445	147.010796369768	171.298584116
2.79_374.2988m/z		374.29875077522	1	2.78593333333333	0.430983333333333	1	0.0207901531483639	0.0141181822239073	2.03848116070284	T1DM+D25	Normal	100 - 24.9 - 3.4 - 2.5	889.256289948535	73.27	1620.41551228357	1554.76365245768	1409.84212422877	112.801577454326	81.8301069628205	71.350884352683	71.2180364709993	85.837612192309	99.1829667322142	189.019751485076	186.339911650621	234.019106796932	159.681781100049	118.755601809744	149.233383202676	97.4651491845404	165.037593388121	92.9284650342584	513.994494604984	442.423907278569	414.275634317653	738.535571348783	739.253933972955	393.144844067502	334.458372282977	455.215717306899	347.478180266463	1093.72970598432	832.952024424957	979.693438855265	199.571143224838	197.94250188909	213.353584686627	171.067489989159	120.830584247901
1.75_334.2451n	334.245118557492	376.273964125086	1	1.75253333333333	0.541166666666667	1	0.0572053219400316	0.0325512920417039	1.26946005469167	T1DM+D25	T1DM	100 - 23.7 - 4.93	17836.1157038059	16.66	13695.7767974292	13909.0115994784	13429.9364750251	19260.0055726863	19458.0042926035	19572.5516723378	13098.2538975088	13540.4846517552	12934.4157873813	12551.3610849153	12631.1937352222	12454.1307819182	12608.2654963107	12155.3256694824	12571.3245874903	7762.14654580276	8171.60751678742	7716.72821446805	11656.1404131181	11816.7474386949	11331.2534873019	11008.3902199634	10629.3563779716	11291.2494634463	13855.5386907574	13482.5143447202	12984.597091916	12247.1771790016	12413.8769234955	11154.5271014444	46663.6383822128	44203.291851478	43665.0151331943	14250.8175381909	14341.3049137023
0.87_377.1727m/z		377.172654173753	1	0.872116666666667	0.106716666666667	1	5.77361014075795E-06	1.17622337087163E-05	2.14470471266628	T1DM+D25	Normal	100 - 23.8	1122.27333269524	35.21	555.068362028691	531.289670685966	432.525773538951	647.654987135252	664.118191666379	618.606821916627	692.781626249771	732.232752368966	752.748606980565	334.814546001017	302.445230254604	351.010215539039	469.682599751353	507.018932932772	444.97721988436	175.751160072349	137.06643565183	132.163953819955	397.44949908735	408.437054947351	382.37317764071	436.731794887761	463.393053688921	343.181040543404	391.195782767761	413.13425349628	589.551118508764	925.967463625299	796.427430678781	887.034706764328	849.108179320704	798.806810888717	703.372309510583	695.214894506105	779.731537951995
1.16_377.2306m/z		377.230620695245	1	1.1618	0.186766666666667	1	0.115548095817783	0.0560246947403678	1.95696851594404	T1DM+D25	Normal	100 - 25.8 - 4.29	2125.36058320114	81.43	1671.56241298976	1564.0682769544	1703.5291608711	940.968426004922	887.866759717687	801.07617860892	782.803054928826	790.165688258526	775.283702981649	707.220707998371	623.737480185706	631.58485019662	376.637290733294	348.620787783165	351.96557650516	556.05760133214	554.156102627344	531.523945998915	3215.29374422133	3168.50471604357	3108.61126985364	201.84483647301	126.55120706006	175.633579119834	522.403196273051	609.421822812749	850.35928930219	934.178717038685	913.716266390616	860.834994375302	2990.50124459932	2185.97250679266	1376.90905079803	1628.91510019004	1746.52543715918
1.01_377.2720m/z		377.27198140556	1	1.00553333333333	0.141016666666667	2	6.12279184686315E-07	1.55322134324797E-06	3.37990483352703	T1DM+D25	T1DM	100 - 31.4	1142.12021457839	52.93	1674.81243640494	1779.62662556314	1465.61756160583	800.801310347316	764.128877562949	741.806751771594	701.626073052206	635.390155732462	798.97277553443	766.801875579515	717.256636662449	732.403497510567	482.847359796194	485.357244321917	397.609795093912	419.507323311781	436.205504124619	400.444048213577	1517.42134375988	1528.42355132394	1513.09560847318	405.827110876369	479.809344020963	471.981833101781	1088.86364582175	1014.00304806143	1088.76656052494	548.598787676478	236.040671296304	403.926929943119	1549.81533492966	1513.46630118023	1365.00341625842	629.891424742681	657.619157817584
3.18_378.2992m/z		378.29919333834	2	3.18311666666667	0.3257	1	7.7715611723761E-16	1.42608434243093E-14	27.6109070985617	T1DM+D25	T1DM	100 - 70.4	4359.02768802562	74.27	172.366029462331	205.692140242653	216.973171424793	99.4932395537085	116.11272057102	175.482229225643	214.113507039608	287.256725687062	168.362614497407	18.7810390462115	3.74623821272792	15.3010813438306	117.868768086654	156.036456805669	125.1833071492	294.622730518217	320.576911288917	254.41713754117	58.3446421854747	59.5845035033529	63.8211558877264	406.484339290705	751.68868411462	333.97940082533	97.345104945106	99.8894207027453	116.418040256999	126.822228023738	59.2159666455981	66.192657906544	93.8764163020887	72.1396216320399	80.3361895502293	57.0533065924175	128.293156516855
3.19_381.3046m/z		381.30461536197	1	3.18901666666667	0.5321	5	0.0309014860982417	0.0196820236054807	1.2709830700782	T1DM+D25	Normal	100 - 37.4 - 3.74 - 0.183	10416.9778744169	30.29	8506.56949015895	8880.94961593248	8137.63304546848	6152.33843282883	6154.12595447187	6206.66778568466	7324.74316128127	7722.82623089103	7250.9729306993	5628.43671349647	5381.93564374789	5211.86619166841	9116.84665861289	9821.96697133942	9140.9185022765	12454.1770113116	12502.7956357346	11801.3128603588	9787.83181621901	10029.8179048225	9715.43877439238	15205.5019659166	16370.0607427381	16554.9664845446	6624.95424669751	6741.24396178276	6420.71166896113	3114.57908870347	2378.90957809479	2369.5330615022	5629.3349938986	5866.32248591627	6261.72680064441	6700.22939364852	6755.55215422107
3.59_383.1808m/z		383.180849929929	1	3.5911	0.680416666666666	1	0.211653051071893	0.0676352176891207	2.08263445983483	T1DM	T1DM+D25	100 - 18.6 - 13.6	6435.57071487987	23.61	5506.39342567816	5456.25875393196	5047.35168084675	4492.22100875745	4450.67200994036	4320.57615178203	5404.62152637941	5426.63843138265	5428.84133603677	3864.94724784762	3601.53159496089	3835.27343229723	6640.905448961	6397.47900446439	6510.41132064091	6949.29060002159	7271.2435877868	6810.05955610652	4208.84649073888	4190.27840785601	4267.10038122974	11616.3476164201	11187.3361903661	11421.7340160281	6702.80420315546	6608.53947178725	6200.82604215088	0	0	0	3008.19550992145	3776.12335980823	4184.74651062602	7156.20840409466	7318.44095997239
3.08_383.1816m/z		383.181642128079	1	3.08245	0.6023	1	0.0945668156997717	0.048376623082999	2.88147944138204	T1DM	T1DM+D25	100 - 26.8 - 26.1 - 0.386	6279.27688486414	42.21	4217.9185167202	4117.93961003171	4091.42818988752	3941.61845514216	3726.32181301206	3635.58811745389	2062.33560282689	2070.64615947941	1943.82692763879	4490.29679638016	4538.7208230764	4442.91313338976	5510.82154960438	5241.28947920398	5391.58604880056	2850.8126894454	2996.64493615264	2785.170999786	4103.31901495071	4322.75032512908	3975.86485001435	4945.05377516174	4878.96940483988	5375.61670251529	3220.96886613356	3097.04330167751	2688.5319674148	0	0	0	4706.48023774231	4726.34241368511	5104.76951677746	3482.16316692497	3450.67924801988
1.23_386.2878m/z		386.287782689376	1	1.23041666666667	0.0952833333333334	1	0.296633651530474	0.0782359942640181	1.81660109079961	T1DM+D25	T1DM	100 - 26.9	205.376044445567	168.10	148.31346817476	165.067126138647	206.339493530661	7.1675769457628	7.20372244721332	8.80827997795434	4.97576904296514	1.41409935430393	0	21.0313933953159	36.3345900734412	30.2159300540304	0	4.56301316161865	0	6.03665957954957	13.9875112920181	13.9268810489229	637.497421348595	673.560609144331	574.584103381681	0	0	0	23.7647033431214	3.87919790599335	23.9292515111911	39.5734921449692	33.0234307899894	0	781.897698570561	586.625172836126	612.112590613233	70.0089545692082	44.7019504839443
1.75_393.2996m/z		393.299612490651	1	1.75253333333333	0.213433333333333	6	0.666451931353264	0.116123523805296	1.07529596197154	Normal	T1DM+D25	100 - 17.2 - 0.0248	1052.40226235695	16.87	1115.73349059142	1260.47229005156	1199.84643390832	1952.24156395749	1959.57956564165	1904.56102293901	1372.63806405202	1278.24342099959	1295.24119368924	1207.58052702641	1177.4056064348	1193.31465978309	1254.54794465397	1003.91280879808	1222.89862837816	682.838628371435	724.754199689329	674.66917463039	850.05370353449	830.312899153902	795.90388008739	973.320475626175	871.064722955712	1070.35300381328	1065.54207126648	1018.89139438455	1018.5493456677	186.253554792886	115.802626905022	31.6783928237003	1224.50894449982	1089.11257780671	1107.44784086572	1030.24680767922	969.321385596747
1.43_397.2137m/z		397.213716019137	1	1.4324	0.400183333333333	1	0.258657718860995	0.0773191295764288	1.17563376907756	T1DM+D25	T1DM	100 - 24.2 - 0.627	5122.06063849855	28.60	4909.83905295412	4960.22744773328	4791.68029453461	4716.24645352964	4720.6084175316	4761.97220164155	5307.37228579895	5548.90641244902	5103.02796379911	3489.04940183086	3532.87551241873	3459.54646153629	4701.54290793551	4697.17340319397	4662.42552807016	3589.03891750965	3773.79226750427	3502.13619664746	3630.71799310824	3669.82415833919	3569.52492159425	7519.27449037178	7564.15512923235	7403.02140558644	5901.52848108823	5671.86203938064	5581.31226649802	2638.05625573061	2378.69004147305	2086.07933273439	4968.919263842	4695.26828045078	4695.79550940295	7005.71131848038	7128.14828288415
1.31_409.1925m/z		409.192512905809	1	1.31425	0.198166666666667	1	1.08892894701285E-11	7.26132209662012E-11	39.2559296028921	T1DM+D25	T1DM	100 - 57.1	351.178004138793	117.03	238.183051616029	249.358372606691	289.468021223044	522.347690709363	521.228749079832	459.446291539663	256.421475806669	266.177790840537	298.719956633669	74.279939522579	66.139175563181	59.6592594700739	149.916927704553	103.078972195759	116.060745709216	8.88950908223451	37.2241046633288	21.7859472880753	193.902414255672	114.670128236008	112.701538206014	4.33373404164868	3.62120504545341	4.11133187413768	204.845102370885	186.896380479637	163.462162954313	73.7175890982033	40.279984374736	36.2247885680309	1067.6340300671	990.624371128064	867.660949152602	37.6968807514262	21.8483512874467
3.29_409.2588m/z		409.258804735444	2	3.28536666666667	0.1379	2	0.0408872072961899	0.0247266301299208	5.82028889849409	T1DM+D25	Normal	100 - 10.7	145.63588584348	84.99	70.6211940407897	68.3290663086583	63.5782978607372	15.6852271640431	16.4867008991355	16.1395542214835	0.0558499144724066	9.00282848528932	11.3706104300353	30.0137853475912	17.343770467858	18.9467020130439	11.8447675904595	13.7626922414286	9.26315274384293	29.6219674327045	28.1129026375817	48.3666591089527	77.8048424738793	77.6236276296241	47.2219080840417	33.679008340544	5.74436849352007	42.5279419523842	0	3.35981437369982	8.09132516670656	0	0	0	9.96974051018553	18.0924595737669	23.0687329172913	51.1759029227073	52.3984501569145
1.01_412.2192m/z		412.219189642077	1	1.00933333333333	0.41545	2	0.0182083909652322	0.0126765650797251	2.00952523894114	T1DM+D25	T1DM	100 - 25.3 - 5.29	5251.89018889692	56.16	1801.69040347569	1902.55363781176	1843.6513738049	1681.86343222496	1766.82202428434	1719.32488187043	1084.83528140753	1136.05190765975	1085.02899864655	1992.68241034595	1917.10530202447	1963.00178253854	1429.30414516191	1375.29104403093	1396.80359045853	819.73105011205	853.721487844858	840.253434839023	5953.12476282471	6067.42072953891	5961.5135526873	7745.38542255096	7420.39006139702	7751.29577760371	1134.56684991016	1160.09624358789	1206.80439313459	6423.95819542274	6251.83846824931	6046.25185200729	2491.38215681498	2404.46669719522	2213.97259279785	1261.01050823508	1272.21378184634
1.46_413.2091m/z		413.209096030738	1	1.45908333333333	0.343	1	2.721242065018E-08	8.95429351321811E-08	3.34457972387162	T1DM	Normal	100 - 21.2	1206.69978818778	66.75	82.1636179764016	60.5930059585003	32.8981215284327	171.045983833487	178.438687765018	217.668813773761	191.758757833529	188.492242250613	164.557227091285	55.3112162160039	50.226860247626	40.1783124742435	88.8087632346774	91.6176410426928	82.0444785472227	17.0278256906206	21.0122048721834	18.4885226727913	123.213046057897	153.089589203416	122.435517769547	225.820360429156	233.515930285623	220.363336155043	147.477628691132	115.849893594239	208.880811595396	639.735971225712	177.257336399644	66.7863883568114	2576.64741106307	2605.41090532982	2537.34110472995	2829.22417599505	2700.95032967097
1.44_415.1345m/z		415.134539258113	1	1.44383333333333	1.12048333333333	2	3.25387938815425E-10	1.57007802972305E-09	4.28019525168869	T1DM+D25	Normal	100 - 28.5 - 8.87 - 0.46	6042.18570604123	49.97	68.5837713330359	60.085477063997	84.7214373250142	287.708584497139	432.846912156276	473.69717774269	551.616502080107	745.678829011523	599.254978254142	414.803126718007	300.54552499685	338.255700014565	758.608347980815	616.385514191936	792.473553180134	397.172742598283	359.654297026907	366.772388090663	455.381757325385	523.487577486999	391.577413823432	1398.2675209098	1533.89769394351	1248.97917957002	1907.00878715791	2343.07940642226	1935.90403117027	6321.81321026722	7335.7074339853	7869.53058814461	1762.53883047245	1992.49530284566	1916.28708783323	3824.99129473932	4355.51811245042
2.90_426.3666m/z		426.366592280169	1	2.89945	0.6061	5	0.000386411356799621	0.000481377989878628	2.06646903158414	Normal	T1DM	100 - 36.2 - 17.1 - 5.09	14095.6160949952	39.64	23381.6573493857	23815.1859669331	22976.9824312186	11158.3778390631	11149.2162191428	10993.8116817483	11646.556933485	11936.2194774161	11952.3928722528	13931.5205175115	13614.6404137324	13550.1621424878	11450.6007746129	11112.5166150544	11624.6799187578	12912.0264273185	13306.010107768	12569.385084734	18815.4046255548	19044.9914503992	18170.3413353065	13940.1060089952	13721.0582796232	13663.4938075448	15443.4349575983	15092.0894796639	14713.8689323509	1953.89922636265	1900.03059548466	1810.71322931848	20269.3136421255	21320.2854008405	22214.357391049	6188.17699863728	6432.35286379644
0.74_427.0952m/z		427.095161215666	1	0.742533333333333	0.06415	1	0.0394534871618789	0.0240039432409416	1.57224021529944	T1DM	Normal	100 - 30.3 - 43.7 - 4.28	595.827372268392	23.55	537.491128147201	542.365950495058	539.749120176825	431.984940508716	441.665583783292	440.272909746393	403.904033142056	354.005292885695	378.398431190586	379.066568419857	431.169286853031	386.139881875359	500.885393995677	455.089054384583	499.39924701619	420.634587763074	436.314757884757	400.560807057924	427.409528130334	413.552101783975	411.370995806038	264.679571323121	284.776848682093	255.862450837536	468.702833050447	455.945141429468	426.104172830846	38.898600467769	0	20.8156714542322	376.710083145912	364.381010615747	317.609519326991	435.412880794735	465.108653871567
3.42_429.3781m/z		429.378133626757	1	3.4173	0.376633333333333	1	0.0418108749378509	0.0251581283835783	1.81061493099883	T1DM	Normal	100 - 17.5 - 0.0561	2950.34523944314	52.68	2697.9581510565	2935.76782997096	2784.95020329292	1579.85535170345	1544.62690130575	1519.55727309531	1619.8124376536	1652.06988340663	1579.490264004	1025.23765198088	940.708937058333	934.134493080898	2003.54070400383	2039.48884796907	2124.09157328004	2520.00713852852	2728.95007849536	2444.68320542665	1326.9102732799	1247.94609759866	1304.3331293466	2901.13206535027	2875.3346239985	2888.0749317991	1178.79439668246	1189.02443031361	1102.43141293222	8.78893760473181	0	0	921.486719389486	1027.78663302703	1125.58149519281	2026.01929574603	2079.62027695852
1.31_432.1992m/z		432.199232915307	1	1.31045	0.114333333333333	1	0.000326422694104322	0.000415710223796601	12.846535288055	Normal	T1DM	100 - 22.9	106.215574613115	63.06	610.24571849552	706.376599692929	617.956362475132	50.1818542338118	62.5204716445053	158.368644598994	0.340440134481603	0	0.427669376731578	26.8673793246868	94.3487280766405	33.1048323142059	12.3923507970264	178.00029227827	22.3155549059971	1.65800468220417	34.5117093573998	0.0559572065514648	44.9521575779718	106.333691888187	55.2025778124972	11.1832167008652	25.797438804832	1.25070467044213	5.91304803221471	1.5972657434853	6.95550194934708	115.693474426292	196.21307513125	232.621755249987	33.6597739085598	28.0177559824625	30.0499547593233	4.94073519455119	12.2827284269598
1.15_440.2458m/z		440.245789769745	1	1.14655	0.125783333333333	1	0.0330697080836837	0.0207217746237772	1.76533709617586	T1DM+D25	T1DM	100 - 16.8	520.291247486606	59.42	445.643219982027	419.711906680938	443.098800088904	296.175087578037	275.552940417191	271.265434605705	177.971929779996	193.280602466944	221.242201724672	392.679448000852	402.858041551788	385.435515272046	338.96439963441	280.999901047937	302.732171120604	129.526788615686	131.388260062016	99.8963243358987	821.32972111453	827.005796134842	774.558401075928	1107.36548521649	1086.09129738131	1029.64782672	327.564882782691	306.082144177655	302.000050808252	612.525002147628	547.940389617759	510.613907684661	761.212828729807	684.928296966279	654.460131139399	148.312688487474	206.753470440023
0.80_441.1848m/z		441.184797194176	1	0.803516666666667	0.0647833333333334	1	0.000464953723700368	0.00056304083036811	2.87106522663506	T1DM+D25	Normal	100 - 15.8 - 5.29 - 3.28	311.366196521002	42.70	130.357426928448	122.299732630781	116.40430502923	242.491491659791	250.017763055714	254.033829785818	176.853194355971	194.892670929098	185.58839285606	108.9401201447	118.204655998	108.798444966902	153.969853238893	166.841743907871	148.02090223919	20.7726526188941	27.1340662081456	29.0019685751905	83.695935917748	64.406817343926	80.7636024447323	0	0	7.17115990472559	190.246967753025	199.919283344399	262.046699747397	0	0	0	51.8115423394929	49.7361392514889	34.4191277579837	222.554885883168	214.269344079066
2.81_448.3501m/z		448.35011516043	1	2.8073	0.270433333333333	2	0.887179149817192	0.150332199245381	1.72961189592679	Normal	T1DM	100 - 36	1554.11802891739	47.04	1895.12753616164	1961.3989367399	1841.5755420799	1711.54338597909	1717.75531047545	1689.24470742411	1144.9946648276	1114.00271222322	1171.88103699385	2453.35653492184	2436.26064103651	2391.00602475878	1473.01180851133	1262.789458604	1512.32789570441	1325.13511275463	1399.04564493495	1332.990718172	1705.01782478638	1697.09064621272	1691.96266333939	276.990867318063	371.457934777617	353.628102300448	2732.07659648894	2687.50234476958	2481.07466146392	0	0	0	2311.83862058873	2510.57203810898	2633.23498181569	939.363011134807	982.543520447184
1.73_449.3568m/z		449.356752034155	1	1.73348333333333	0.213433333333333	1	0.000411988900087201	0.000509705500889136	6.58417329108243	Normal	T1DM+D25	100 - 20.9	473.294624359167	23.43	741.601065113534	818.70775668243	703.958236655179	1211.24200457573	1222.64056807153	1191.11456017579	771.539996878026	800.837006989138	691.489963966974	622.640110293789	579.286771826745	522.587132164204	611.292075456212	582.69460151471	562.305561821556	253.750564755562	247.22350273449	239.152529234438	235.078260962913	235.622085056492	195.549839689754	326.295174279831	279.203701662677	339.990444147427	347.544482870983	294.652028155468	303.25995023366	0	0	0	227.080350578375	259.558711303044	200.823566001844	301.23774327965	200.636198676668
2.80_450.3180m/z		450.317972253594	1	2.802	0.171283333333333	8	0.0503033866518907	0.0293411724213954	4.15280605961653	Normal	T1DM	100 - 18.1	532.443163039353	67.44	730.60032755408	820.318981599423	735.583987353257	793.985240053975	771.120757662924	779.669349661617	477.620232972232	478.88407143011	436.492487386701	767.794943948495	763.809962033219	761.97533557142	614.465095381899	576.114711654027	617.210119949472	416.998131975988	449.875605791314	411.234644254958	379.839813648464	450.710848310272	394.440181060832	6.21793537647336	7.94179656052159	10.1494803606605	1320.63375837537	1310.00978080164	1238.29396346999	0	0	0	339.55515859226	358.552482680875	350.525194826177	158.150845920068	176.765258058161
3.60_457.2699m/z		457.269939722719	1	3.59993333333333	0.2189	1	0.170373125577727	0.0660491804657481	1.9003464041136	T1DM+D25	T1DM	100 - 5.58	1599.8209748466	64.10	1480.63872257912	1617.96166794465	1455.38012481438	407.042000647528	352.961057285324	384.161850571961	1215.03426957113	1259.46912960594	1214.52779677017	432.584075525961	502.997391044256	441.703471470694	78.7188089679874	100.825387131239	90.6866745656481	38.2049859737977	66.3247283511284	89.0263195418631	517.638877231685	541.852895226879	540.385009079929	5634.40355805476	5241.05270291302	5276.4580515456	97.8333851328842	75.4667882259718	105.079575628096	0	0	0	1184.47643201052	1271.65621665805	1264.62894493203	403.430777732645	426.098041439375
3.56_463.2748m/z		463.274842895131	1	3.5644	0.18875	1	0.311336476354836	0.0782359942640181	4.10693994299522	T1DM+D25	T1DM	100 - 2.23	574.963025986956	135.22	1088.8499768489	1167.06906279826	1066.13875138638	122.444933825239	85.7453284818704	88.5810771156839	572.791001677531	564.743987588236	533.236092014624	43.6573209864249	42.3334575353932	40.6717104550178	15.0220575682111	9.66346487794111	27.6149510024294	26.5675207767061	66.754928581107	60.2445852746407	149.002195528394	85.94558278869	144.851421322258	2543.37099609807	2497.14140908585	2426.78924751336	15.268315066961	9.03330680813083	8.09838595062976	0	0	0	90.4061537422396	87.9576435558482	36.8584072929996	24.2050816818704	6.3964407307912
1.72_467.3165m/z		467.316504929165	1	1.72205	0.1372	1	0.0208283491717888	0.014136483174692	2004.5167167315	Normal	T1DM	100 - 28.1	385.986600591286	186.52	68.2123329257185	40.2992645449049	47.1681618737664	0	0	0	0	0	0	1.50707493502782	1.02972080046235	2.47332953185372	0.0932018607759591	0.820773752046953	0	0	0.918535154909324	0.0718634411775642	20.7376432850432	32.7715756485209	37.5442717257328	0	0	0	10.6178822353131	4.60717209572422	7.64171777208094	0	0	0	4423.08531376752	4093.73850417605	3944.21947998581	0	0
2.80_468.3159m/z		468.315917624811	1	2.79656666666667	0.366316666666667	1	0.0310417705687345	0.0197613613635116	1.45576214087278	T1DM+D25	T1DM	100 - 25.9 - 3.86 - 0.255 - 0.00234	25524.658543389	32.40	21989.7766945977	22755.5942585554	22134.1512382719	27470.079304622	27167.5682043599	27127.1779648674	19947.8611302517	20389.6492688266	19868.4592304056	27706.613990485	27442.0678467578	27333.6629153489	17036.8991010747	16661.8054921312	17068.0054748642	18837.0514918129	19819.8387013622	18523.1361907132	18530.1191569013	19087.0632524886	18192.5913194122	8123.38747966534	7906.67008981248	7745.01384001762	29435.5857574595	27882.2455941122	26565.1407489987	2975.31298952015	2770.27247068215	2714.38172769941	19821.1329702291	20362.9756218528	20705.3502985147	17242.556438211	17653.8764382967
0.89_470.2576m/z		470.257645468722	1	0.891183333333333	0.0838333333333333	1	0.0245081068838793	0.016185241022538	200.645365514147	Normal	T1DM	100 - 23.9 - 22.1	408.349975767164	163.24	64.4113189842867	62.3783931690312	49.6935762496642	24.1780275142112	29.8522964933061	37.3754480418736	0	0	0	0	0	0	0	8.05806159500895	1.07180290333607	0	0	0	41.2398073418567	38.3896133604243	36.5450586849295	388.665664875099	353.407976879581	309.968105986741	2.77085417764782	3.01381264282882	6.3710254490785	4250.70732009575	4051.99037805032	3715.46065782146	0	0	0	0	1.97980753488524
2.73_478.2992m/z		478.299165706343	1	2.73251666666667	0.555833333333333	1	0.23127424386844	0.0712515998000196	1.30029853997215	T1DM+D25	Normal	100 - 26 - 25.4 - 7.83 - 22 - 7.83	85927.9608157023	38.01	79173.4731293995	83255.6519749519	78956.1770591322	68560.8728712404	67730.5374575003	67181.2854641356	50930.7044273589	53040.2519863296	51018.0542824722	93917.9124661753	92010.0403254955	91338.3096149955	52206.5340098197	56056.4590237506	53471.4313616828	73733.8993004317	76579.3779277795	73856.6377486586	75832.067413323	77113.5185906571	80357.7278092888	29809.0208884851	27531.8276802362	19534.1165303699	84145.5533822937	81742.0666869025	77737.6500296832	3485.17866935421	3722.87335491226	3476.94888273678	114966.544488516	117962.951518306	120311.779520088	55761.6561831467	58775.688555189
1.47_481.2705m/z		481.270496997458	1	1.47431666666667	0.487833333333333	1	0.00185870771439911	0.0018267035393307	2.41596016970617	T1DM+D25	Normal	100 - 22.1 - 5.16 - 0.506	26949.6856133758	83.90	5135.19719664246	5339.99492514127	5774.9259127397	10182.5886287875	10679.3788305878	10692.899681579	9834.69476565009	10385.2141866951	11270.955916818	4585.74045462037	4550.67654365031	4446.18260668864	2317.66683257681	2352.84980401203	2250.19084440879	21572.2912696929	22140.2832593722	21144.0911333547	2591.39483769741	2637.43667863571	2475.37655503517	3255.22952571851	3160.68077198308	3151.97428630028	4497.32347514064	4727.76883780198	4319.87565227174	27764.3845453178	25124.0304550223	24362.9680427564	33095.8427565571	31402.209680882	30887.8993093207	36414.1930259677	40147.5115560612
2.88_483.2605m/z		483.260488727049	1	2.87621666666667	0.183316666666666	1	0.0326726206114166	0.0205343749331441	1.36749734415082	T1DM+D25	Normal	100 - 25.3 - 1.97 - 0.487 - 0.0721	8995.43488908164	14.68	6423.90027038214	7049.88768663258	6645.99541768808	6765.267042643	6574.93715130092	6544.60117586381	6490.70004715816	6523.62746378823	6763.72428299293	7578.40160313634	7443.55842049947	7324.41368000599	7514.32942188634	6445.80520860911	7519.28788644478	7435.24449630747	7715.36065029623	8136.65684737146	8499.30746568399	8598.73880764429	7602.88365969594	8434.17221366679	8232.54122203067	8506.64343267483	8089.95023714967	7857.67981557897	7450.68399675662	382.800996784644	219.612529335183	420.96214890625	4833.7007617013	5530.17078092552	5519.35471987954	6459.5759479608	6100.65764411744
0.80_487.2037m/z		487.203740067547	1	0.7959	0.0380999999999999	2	0.0504510008341874	0.0293966642839315	3.82523710272361	T1DM+D25	Normal	100 - 12.2 - 0.306	143.367816275932	88.42	30.4204123824205	32.4031932244946	30.5908873802832	123.673116800655	129.708271618956	122.469271628455	90.1635899543685	89.2612037533817	99.6153382228269	60.79033522789	59.0922306945175	52.9517604425746	45.6367406908649	58.4664202192342	59.121429756804	0	0	0	23.1445807443155	13.5433871804823	30.5078358858515	0	0	0	15.6148053328406	13.5043149648958	32.6241231987691	0	0	0	8.9170312399293	11.5595440727078	3.04231478323852	148.610325757672	156.886067775553
2.72_489.1795m/z		489.17953603101	1	2.71658333333333	0.24455	2	3.2302976382681E-07	8.73206782315577E-07	17.6258153020367	Normal	T1DM	100 - 51 - 23.5	483.540426917612	81.54	918.494938704732	902.705671785282	835.179433616	632.439614871507	616.71279577811	638.389157795334	565.722497398238	501.801561254441	525.230410029649	961.655577151353	907.185119412979	925.53508032576	210.341807918268	153.870804600159	229.312446856482	896.810419722572	871.955599821921	908.987350506074	1012.37742880904	1004.08872138492	1014.01370526706	14.2369142965255	7.30161219492648	7.05694885594037	193.222645471832	204.670123052975	198.233856590883	0	0	0	24.7165659841877	32.7299894077382	41.8552894163063	16.4399277518065	0.0252002439288472
2.83_494.3295m/z		494.329509637425	1	2.83475	0.344516666666667	2	0.0139238224407096	0.0101225748420914	1.45291905255333	T1DM+D25	T1DM	100 - 25.8	129393.309595449	29.36	105256.756415759	108404.641494283	107472.443933092	152300.4130889	152394.732902528	153747.507163127	104708.053282398	106811.590461104	102412.563200105	145319.768370908	144145.665361656	141805.879182172	89423.6672106171	86773.4361786814	90570.2060520089	103621.535561729	110404.481520836	99957.3281897835	108540.681092846	113920.865934323	107844.151716997	58378.6503800231	56141.8218854086	55905.6653997012	152072.340205253	142854.96564243	138114.761750535	27143.4649527773	27239.4620248273	26797.01624918	87972.2262742932	90039.165671507	92374.8870588443	79790.1252939	81905.9707652264
2.93_496.3445m/z		496.344468706729	1	2.93418333333333	0.720716666666667	2	1.12721018485917E-06	2.68857281006195E-06	1.60499388019918	T1DM+D25	Normal	100 - 32.4 - 5.64 - 1.39 - 0.075	3409814.31627282	15.71	2137636.32576304	2207389.07723846	2163356.25734981	2028702.08423735	2066560.29601008	2079235.584398	1990588.3199403	2070625.6879587	2031190.76347268	2218478.56254061	2210615.79081595	2182558.55822315	2002077.12923568	2009122.739546	2032746.10925295	2397188.55836423	2512453.71712916	2324417.43036946	2194820.75112511	2266625.25095583	2146805.45601202	2000765.96025758	1899985.07300185	1922337.16207701	2695512.71231773	2731225.70457475	2667629.26548502	1287231.99867478	1353464.92014258	1316144.82196447	2276135.07428196	2320873.65559873	2364098.25942007	2374722.62846315	2475768.01198507
1.12_499.2055m/z		499.205493483478	1	1.11606666666667	0.18295	1	2.1723789873529E-05	3.83785181709621E-05	63.9916557715827	Normal	T1DM	100 - 72.1	277.433084489265	119.86	479.566441763053	450.27127003044	627.903433264323	5.58303388368491	18.3124173920922	7.06012284974473	0	0	4.16627942800211	242.139223483885	239.367309716722	210.008091109674	71.2945690822981	50.4070018463768	57.9574995589616	3.52711520668509	0	0	499.08969406353	464.328927863347	408.919657672563	27.2452810352815	22.0558050818673	20.6788764189967	223.169297068965	179.448658485494	182.640705418964	0	13.8048246313976	0	1635.43987579028	1487.76785946689	1523.13851653225	19.9959952178874	7.21507934840603
2.74_502.3027m/z		502.302663206162	1	2.73793333333333	1.24216666666667	1	0.285057801531115	0.0782359942640181	1.16180799501577	T1DM+D25	Normal	100 - 30.6 - 6.74 - 1.77	161826.422943845	31.54	192711.424300016	201978.422223642	192774.846031211	168633.067871402	168634.502295818	167154.129907463	110063.690406817	113523.010746519	111953.721583275	179652.063415584	176122.701834623	175060.524426985	131826.392443521	130012.737370599	133304.894927381	168514.686123658	175320.894753898	165308.550066226	160929.354457567	163930.869144165	158126.33341672	67992.8942177899	67467.8149590312	63960.9028824405	179420.488974386	174782.839984518	165656.108493152	8404.81957274262	8704.69473203366	8374.35486152749	164560.163357246	169167.812993313	172488.799799097	142605.593746854	146508.771610047
3.15_506.3625m/z		506.362515226417	1	3.14761666666667	1.3189	1	0.0093290263544985	0.00722289897081581	1.41684005426258	T1DM+D25	Normal	100 - 38.7	56825.6834958759	26.05	51341.5222215516	52978.0537361608	51881.7839661556	40613.5938728382	41561.4420371385	41368.7122170194	43141.2240059718	44858.8166009866	43075.6403230425	32665.2492400912	31225.3150170829	31166.8647537241	40767.3177135066	42037.6329393228	42088.7582095883	39674.8041843516	41475.8166733046	38477.8555793287	33876.6094294014	34305.5123500332	33278.1255635255	52565.8970997024	50542.9886657995	49502.7753764387	54901.8857022369	56786.1262094709	57584.8324295482	19645.4679462777	20814.3046185736	19972.1481834423	28763.9350748779	30057.3126839752	30543.8421304869	63987.3469243592	67132.716607344
3.09_508.3747m/z		508.374720086098	1	3.09426666666667	0.467266666666666	2	0.0130984300505944	0.00961146072177667	1.34383555354525	T1DM+D25	Normal	100 - 29.4	28380.0305230975	30.73	33032.1860368421	33893.6484696359	33183.414257675	28093.7237642178	28253.9026553928	27877.97886865	22172.2984125618	22912.1935230604	22416.6102527471	21145.6244225786	20767.6984807922	20481.3652048642	19147.2790758636	18448.9480105303	19374.8720275586	20690.8525509191	21720.5196012785	20133.4356358635	18768.7605055473	19089.8102999568	17736.9578298955	18423.4094900231	17882.4178590229	18316.2933644699	28922.1894657377	28528.7094448391	27856.8727968949	8347.60581085702	8609.72134911093	8328.78992633317	13716.8151938743	13826.6242157156	14814.849686214	23348.3321300796	24409.4669251025
3.88_510.3090m/z		510.309008276953	1	3.88045	0.0762666666666667	1	0.0327054714751348	0.0205485213186223	9.68618581261764	T1DM	T1DM+D25	100	114.01087199918	81.83	64.8409332244166	77.8235380508386	73.9143223686524	37.1315622848058	57.7701478453301	50.815949049916	95.5668404578239	120.298611178826	106.660192733535	80.4238911645393	81.986263667547	77.1444635762687	13.5471671166226	13.1334379173482	11.8510231835499	32.6145794197149	38.9059525190936	23.3194582261783	28.7057590447344	20.6016575670101	14.2345611447196	5.2191737998551	7.72875782592922	0	27.1642802744136	40.7463871827899	37.6385611515929	0	0	0	112.800980578525	86.7845757869691	128.23135664183	45.8212415287523	40.7076605921778
3.08_510.3608m/z		510.360781654337	1	3.08245	0.987383333333333	2	0.114198918818646	0.0555516542554499	1.25140937023808	T1DM+D25	Normal	100 - 26.5 - 4.49 - 0.471 - 0.244	91680.8696686855	25.63	81009.8994717217	83707.07751107	81386.4941401851	73160.1828140048	74453.4560445257	73636.2420432838	82517.2689474897	84512.4174702943	82280.2210374394	88610.6364662945	86674.1803537001	85865.9006407183	67714.0086466193	68162.5301636064	69011.7603999897	88956.8587575851	92266.8888023065	86267.3905418561	75965.5012757876	77530.7796929878	73859.4074438426	51495.0583798676	49867.059095546	49824.0193276842	101236.079738267	98926.8970837856	95746.7295012054	29562.9094354473	30288.5480056588	29440.8061458186	64974.3174196428	67626.3230244812	71111.2193152557	91283.4267730613	95574.9068943617
2.88_510.4784m/z		510.478391511872	1	2.88196666666667	0.0704666666666665	1	2.98253644004376E-10	1.45482548518234E-09	213.89016417291	Normal	T1DM+D25	100 - 3.04	165.23435905765	69.61	292.610128734784	229.957440170106	229.747328581057	307.324205328729	254.759502675929	248.88513868183	235.897982101906	245.266820981486	183.709043580002	293.199828618184	339.064610633407	316.74449179223	198.604499575564	148.967979757938	162.390309030708	231.313870051011	255.886959931828	260.289430952008	204.195756226758	201.879580213456	223.639511024796	0	5.96668899177099	0	191.145291062201	111.891755572253	66.4976398554472	0	0	0	0	0	12.8980547770606	0	0
3.34_512.5057m/z		512.50571536384	1	3.33861666666667	0.614933333333333	1	0.0024995751049266	0.00233425686082562	3.11256654587986	T1DM+D25	T1DM	100 - 31.1 - 3.28	12890.0473983298	120.00	26.6825460250461	18.3550505115209	7.89534471445036	7140.09808977448	7457.98754651236	7237.57203817678	13154.9848558227	13670.9607758143	13303.869777847	412.973544096299	303.989348552527	356.300094851337	7539.61882823292	7678.52568598625	8190.14728700248	3.20659321941579	3.03814335152914	8.45679041359586	106.111307887072	117.191887780488	148.81506372443	17372.6733717007	17083.1870345332	16869.9697172577	10566.3778588568	10258.0464854038	9827.42081061749	0	0	0	0	0.14110979658055	6.34775216032736	6287.07064500418	6571.82516682969
2.50_514.2873m/z		514.287323093733	1	2.4957	0.585933333333333	3	0.0105354926238594	0.00799690668305676	4.15242413347471	T1DM+D25	T1DM	100 - 26.9	7304.05604637772	147.40	1856.53846092687	2008.34752524559	1821.98778409807	209.203263383203	191.263022806972	192.190126288927	55.5361856750187	40.3943045935938	47.7459689655971	1178.12031644073	1093.99450074292	1119.15259149222	164.732858094443	317.493242284473	197.932884459584	22.1721101901266	35.5253887636647	42.481212939505	806.760069215159	767.943482475294	774.615075891228	7.37649028829151	41.7394000069662	0	1412.3133765957	1451.55936809915	1305.08709552479	0	0	0	35600.8304539076	34403.0456457972	34435.4152804258	602.21371168294	630.163506626194
1.55_516.2941m/z		516.294105155826	1	1.55436666666667	0.217233333333333	2	0.485772820844709	0.0996175086338271	11.5397360798383	T1DM+D25	T1DM	100 - 24.6	469.088121865151	229.61	348.896612514554	289.854702497896	285.084332474524	16.4615775948652	20.6066901926454	19.8196933588979	0	0	0	23.0611821561849	15.2054225156246	4.95383665995331	0	0	0	0	0	0	0	0	0	0	0	0	0	3.0435802491958	0	0	0	0	3922.98890572827	3885.88789463884	3667.04871514024	0	0
1.85_516.2993m/z		516.29933870501	1	1.84781666666667	0.247716666666667	3	0.24607561137966	0.0744521635621311	5.2254467720076	T1DM+D25	T1DM	100 - 21.5 - 0.542	750.227396574371	192.20	173.428438286185	194.811392717458	195.767624079413	93.959113557423	78.1615106607568	81.6002211087379	1.79669682953228	2.61774677974111	3.90305532817245	380.633297999024	357.620646172249	390.169306836782	6.14953345771243	3.32774112234042	3.33159325909033	0	0	0	1.78946817628869	9.78210327507579	15.5487553153998	0	0	0	67.1904351617282	73.2682380247573	45.7571340636078	965.219526316841	996.216362135192	673.646848842242	5288.34280497138	5147.55085305622	5080.03896140077	0.220989432346443	0.0213729860697125
3.78_516.3051m/z		516.305135069467	1	3.78285	0.225483333333333	3	0.62482344908915	0.109714190686616	3.17819646243983	T1DM+D25	T1DM	100 - 3.56	751.733388172729	119.72	727.166537198842	723.646033630926	719.18903609496	154.599891674421	73.0886995641674	100.770615986405	588.725433707257	580.871843110689	592.501460023896	82.3684170433119	89.5325102518021	87.3419994979548	0	0	0	0	0	0	88.7998040580571	96.2076917159952	91.3351035477286	3016.85206149625	2705.70813006401	2521.56660842472	3.4270497839286	7.94027282111455	0	0	0	0	124.954060945539	188.863722250496	135.394315352951	69.3984436741567	38.0771469160246
1.19_518.3223m/z		518.322271487668	1	1.18848333333333	0.274416666666667	2	2.2199998062078E-08	7.43139778161332E-08	1753.14112424142	Normal	T1DM	100 - 36.9 - 1.33	873.246912421599	145.12	59.0382924553505	76.3621425312585	65.4432331950254	39.2437907053002	53.5980007544162	47.1671888141603	16.4156938321971	8.85308443369122	6.8586195499898	91.5895720147142	93.4018870754893	61.9616856445263	223.626907401285	205.881475003734	179.015618754851	3.87169773018907	5.11025158890991	2.97956432805291	47.7894315693542	18.3522644029486	28.8749700525936	107.52561062593	70.4767941832478	82.2127121189049	315.23660607315	333.618748983651	300.94453720275	0.00103694293574193	0	10.7771566811864	9170.15395660018	8716.51033071352	8374.25524794929	0	0.0777291986927066
3.06_518.3246m/z		518.324621256489	1	3.05893333333333	0.722483333333333	2	0.00327904923453859	0.00295355872353927	1.40055679612929	T1DM+D25	Normal	100 - 25.8	226978.150291336	22.81	156786.109323783	161415.079928612	159215.438200008	158265.090937475	157257.035131942	155974.338066824	152455.037721041	156790.365026943	151147.300279026	184325.213310738	185014.672687642	181414.472454098	183967.451210086	180581.609539893	185683.716896926	180567.969899756	188583.400471619	174769.680258324	193430.880846377	200068.87613386	186156.687249756	188822.369973845	181128.904470726	193945.106718401	181314.043594905	182335.135969238	177945.605106005	34718.4889555014	34818.1188983897	33218.6575153859	162576.089864597	168216.783966821	175162.53630341	137924.525365911	142900.887422997
1.73_520.3355m/z		520.335532592622	1	1.72586666666667	0.2706	1	0.0511472563473488	0.0297505561366316	1.78534263752886	T1DM+D25	Normal	100 - 24.1 - 4.27 - 0.302	15242.7631448544	79.89	6129.77916895428	6357.1468849704	5928.15142720195	11312.0249082553	11384.2292955183	11027.5679225908	11088.2738491559	11335.1910329843	11100.6395044531	3240.62458988228	3172.34946467918	3176.58544275985	2320.47805388941	2229.62061162358	2229.75520461125	25442.1632215169	26524.1248746374	25105.3310120901	2328.76071064013	2273.02765738244	2226.5106638636	3825.26160791313	3847.01033614099	3860.07247825251	3188.72389763613	3139.64692224089	3050.00214056767	21725.1749894137	20786.0271346235	19772.781719517	4492.48359061908	4155.512588947	3969.86759875287	28267.3134096255	29019.3530880349
2.93_520.3423m/z		520.342275845189	1	2.92843333333333	0.59005	1	5.58271284756273E-08	1.74560810714197E-07	1.72284530574838	T1DM+D25	Normal	100 - 34.7 - 62.7 - 19.1	4150807.69828647	20.96	2385544.96324264	2449223.18148428	2407066.84194882	2564603.8231994	2595157.24465484	2618760.9524492	2442224.22663818	2514517.27119037	2488081.683486	2739978.71446251	2739254.1734696	2699802.21642005	2410944.65571615	2380487.92650299	2437314.04722648	2607197.04040485	2734618.82823185	2531948.06181568	2559247.86750308	2645890.56886474	2513044.30215973	2037718.56068904	1955359.13489164	1976097.86402572	3176297.4597434	3156852.84910614	3072620.43043264	895891.605087938	941569.019655711	916421.631562993	2600173.38435331	2634470.57107592	2677685.74390094	3025757.0445165	3154805.08466886
3.11_524.3677m/z		524.367717341418	1	3.11195	0.983	1	4.28380474948309E-06	9.1187913656342E-06	1.80400708161351	T1DM+D25	Normal	100 - 33.6 - 6.11 - 1.31	2937930.72475146	22.05	1771401.75287586	1834592.17968395	1783096.17188672	1514137.57165761	1557151.4807385	1557061.37771265	1708619.90202674	1754806.68618546	1712850.84347531	1584319.02192371	1540188.30604854	1532429.68928193	1641755.65852412	1673485.36750724	1689052.00815335	1930257.82046183	2014573.65092805	1873655.64069428	1670039.57767692	1709708.12858542	1630528.13510664	1237822.45844555	1187099.48664948	1184409.22901668	2329074.58213826	2316429.32524227	2229704.04121327	872013.392822667	870226.143803623	837747.818742829	1607707.5749869	1662166.95611581	1724312.26232687	2558445.97407329	2689670.77062102
3.15_525.9061m/z		525.906133266083	1	3.15358333333333	0.205216666666666	1	0.35409689488182	0.0786611887234055	1.32875068413042	T1DM+D25	Normal	100	18924.0256652897	52.60	21079.9380724095	21466.2555853241	21070.112178093	15735.7240271969	16367.7922851048	16195.8081911824	19471.3607931594	20015.7183081601	18953.171346547	13404.0199989931	12689.2624274811	12611.1659416636	15086.6219721911	15256.6742557341	15382.3483158209	20500.2540500445	21385.2546083756	19869.9238468076	13909.7903149104	14062.3080474595	13426.6030041614	2003.57733984654	2023.63924566835	1866.61303204908	25321.662881215	24926.1648993845	23697.5914107147	0	0	0	9915.78369771352	10843.6547483883	11446.1725672741	23411.3605511271	24276.3856132779
2.75_526.2967m/z		526.296710586585	1	2.74856666666667	0.7397	1	0.7518063377261	0.129266626276918	1.04842549818103	Normal	T1DM	100 - 32.8 - 8.3 - 2.36 - 1.4 - 2.43	132419.919204308	33.10	172146.428201616	180486.80188056	173246.98530948	157521.165999144	158947.89014163	158091.739011962	97592.4283477368	101290.913962154	99872.2422501612	179964.745095682	177327.57902881	176413.929134262	126327.28775404	125148.413218964	128388.932487911	160839.657238529	167722.771156593	158402.196825002	164263.592063425	167153.875302408	161544.176249683	53461.9914725623	53246.2080830144	50473.8869759918	179840.331094192	177407.383542256	170232.513647202	6078.11822862162	3893.11732955054	3323.5317912509	156723.930227329	159815.895304239	162666.67538619	107052.686746166	111481.345190666
3.18_530.2089m/z		530.208914444626	1	3.18311666666667	0.346416666666667	2	0.922955107627678	0.155858645662305	1.36544619118678	Normal	T1DM	100 - 9.87 - 3.13 - 0.838 - 2.47 - 0.478	3586.89959281227	77.31	7772.43639017897	8140.68417330864	8101.88201511428	3649.75230850372	3828.38881917476	3511.10934166636	5729.18357736891	6110.47217919574	5406.34859329422	1578.96078483146	1291.24740977522	1384.2590015094	2392.92240072697	2325.11073361568	2429.45759634766	6250.59991096366	6490.61173668727	6281.37833294201	1713.63204936901	1512.7395618469	1374.48504721365	1622.47357370426	1656.23136805441	1718.51369193008	8355.21468646924	7619.99851459338	6951.4025414083	45.5608893614441	4.08678262971366	0	1034.13419220988	996.455567319648	1087.95279148998	3272.62874394113	2977.53718091807
3.11_537.2043m/z		537.204346838926	2	3.11195	0.279616666666667	1	1.86055435096311E-05	3.32907474372382E-05	2.9075779874609	T1DM+D25	Normal	100 - 24.1	239.482099944586	45.03	8.47003555292748	11.2078594426099	16.3464432322194	21.9241397488396	25.5788136218233	37.2838615455669	37.2210861165957	44.4270299691694	46.5850188895635	42.3104722162776	71.049400698669	58.3824673494778	62.9319874783242	51.8617501556986	88.7823950130057	60.0195940507452	83.4584450157657	112.878427073369	131.700604340004	105.641914608345	89.9200336258016	143.121912578584	100.263871624232	122.215170876153	217.041445693546	244.046217136316	219.058148255648	1.55889620434918	0	0	134.285811204598	138.435057103135	190.030322507182	310.328278776093	219.258766922682
3.79_538.2973m/z		538.297283938651	1	3.7913	0.15245	1	0.128987912916766	0.0604191942719107	3.17312510861186	T1DM+D25	T1DM	100 - 7.47	851.637087544043	132.22	700.664644608297	674.118179836791	644.746168533414	158.811114318579	138.917183251202	123.17867129566	532.431052996414	545.433195876531	531.45692476188	126.969082562279	96.3714283081661	88.7076788866922	106.203102562796	43.8814473663819	112.879598772134	136.233965871083	125.874887564244	108.28139154662	118.985841592765	155.874506182458	123.439624425624	3441.91910432758	2660.79742199019	2277.31685604091	106.98169766047	103.128070270239	87.6846218868696	0	0	0	187.251500061242	162.174963430407	180.865086633383	17.1378296308897	21.0587212294791
3.46_540.5346m/z		540.534622424945	1	3.46456666666667	0.89	1	0.00208500259110833	0.00200214010799753	2.16074673979028	T1DM+D25	T1DM	100 - 31.9 - 1.42	9405.41057350943	102.40	0.0994139405197292	0.019325402584016	0.0543219019193421	7934.28866466017	8328.18201861949	8236.87260223712	12242.3955281725	12874.6923239354	12658.0027368108	609.667245784285	515.301608449231	612.248332442319	8168.5864034195	8299.78242396457	8805.89545574193	0	0	0	12.0595479783762	12.0548779570903	45.7759909259379	10919.6143107653	10821.2050745926	10872.5615760718	9438.37853499953	9121.7027383874	9038.01451861842	0	0	0	0	0	0	7995.20569991212	8318.0919029708
1.72_541.2625m/z		541.262510654476	1	1.72205	0.32395	1	0.00696967579911001	0.00564479758504653	2.75777985361906	T1DM+D25	T1DM	100 - 60.3 - 84	3371.68047405243	93.01	1000.67009049231	1102.67502839761	1037.35919660477	979.840016654573	981.765998199299	998.794849551144	843.541350007062	936.740205687938	833.656538150439	522.211447949288	536.679092161436	506.83275769801	244.454576885758	235.268447297331	240.46231558213	2229.34408208075	2314.69799492873	2217.87210964924	1500.40749894657	1553.35866826648	1454.99957104284	208.813465118346	216.355630097564	204.120668138203	1168.58972545886	1102.76918607201	976.947812903112	1138.9929663257	1150.66844262091	980.984253952152	11288.8173660307	11000.4503246019	11312.3868496344	3243.67223527209	3290.42840561557
2.89_544.3397m/z		544.339727782226	1	2.88786666666667	0.510866666666666	2	0.00083421021147545	0.000924268704478246	1.45382152647021	T1DM+D25	Normal	100 - 29.5 - 47.7	1467615.78892003	24.10	993683.835010878	1021301.63166329	1009385.51932252	1160012.15299524	1161817.1326565	1170462.41943278	1040758.97256379	1061786.64693728	1050988.32519733	1226636.17563312	1222504.00999729	1204557.83731953	1072007.49043197	1050992.39796067	1077934.71802184	1075148.23499994	1124252.61755234	1043118.71206743	1057405.39004357	1095339.01250674	1043759.57891007	684641.283382592	657926.013012633	667953.726919084	1342241.9041546	1314381.58726215	1256181.86942569	261720.690432271	271172.709509707	261491.576492469	1191718.9035706	1211640.41468148	1228189.67585833	1206268.79334197	1254201.74885261
3.15_547.3507m/z		547.350710011485	1	3.15358333333333	1.3291	3	0.00201564330578619	0.00195043751994596	1.46298944563225	T1DM+D25	Normal	100 - 48 - 14.4	209193.990966216	24.33	155944.410037374	161037.666882506	156905.649305365	165018.844224669	165826.946258146	164604.706517048	150648.792636478	155406.539611085	151724.752448787	176587.661592326	174602.091610175	171247.77727279	149918.023753526	147927.306172184	150470.696721384	163578.314207092	170608.513865932	159200.150341215	156464.18572745	160481.092711332	152717.028816872	111322.752845779	107627.948999725	108843.214846488	195949.848123165	191377.749909288	183509.978576119	25864.1696468647	26141.637655057	25032.7509639379	123483.108076962	126530.967592825	132090.214006749	175265.584934888	182264.154661346
1.73_548.3637m/z		548.363708105855	1	1.72586666666667	0.106716666666667	1	4.6647023577151E-08	1.48066314019038E-07	10.0363081796301	T1DM+D25	Normal	100 - 16.2	538.534054980022	103.20	0	0	0	21.1591725465478	34.7977886609477	5.72011485950859	42.9562076330472	6.69510435826611	63.0895960643945	0	0	0	0	0	0	345.455900954371	355.561406093731	358.48460885101	0	0	0	0	0	0	0	0	0	196.828660947224	138.594437001476	201.251936069951	0.13475264125677	0	0.00348494510518782	837.119095675058	825.99457629025
3.15_550.3822m/z		550.382248769424	1	3.14761666666667	0.5556	1	0.0246472481345775	0.0162416969933178	1.42288656209218	T1DM+D25	Normal	100 - 46.4 - 72.5	113398.084828704	36.54	87033.1655058592	89350.7342328413	86191.4054741129	92854.4802426678	95297.6643022688	95129.7519985396	95232.1720311267	98167.2412980176	95425.3257119178	70497.9161666157	67824.7620491917	68110.9002476595	84828.1160776647	84767.0369751695	86351.4263214034	114229.180467579	119249.366436736	110920.546234451	81144.279027506	82268.725273997	78017.920431125	68630.62878412	67149.2061415761	66922.2544510391	123702.902413715	121777.473975682	116849.063501795	17606.4747894479	16868.6701605591	15947.2446305688	41538.0683332992	43543.9242722626	46533.4173460472	80153.1513998336	83291.5850001957
1.16_555.3097m/z		555.30967088263	1	1.1618	0.0648	1	0.566577780316268	0.103580070743313	1.40017414952862	T1DM	T1DM+D25	100 - 23.9	137.493110913232	83.06	192.228883907039	154.269725784158	180.650379096493	200.262975458353	190.595582708588	137.495772940345	351.908181056179	347.830829413467	319.881465415218	178.721030245986	128.579292035861	150.362627400538	211.243484891736	160.231318720439	194.420507332796	0	0	0	23.6769859567496	29.0797567489481	17.5865750495566	7.5612397053872	0	0	170.87116065624	144.692183373735	145.617053968004	0	0	0	228.587871739349	218.790889395028	189.600340131667	268.828241438605	259.506415659861
1.43_555.3161m/z		555.316079159099	1	1.4324	0.320133333333333	1	0.166396331807086	0.0660491804657481	1.23529077852207	Normal	T1DM	100 - 32.2 - 0.097	3765.58578704119	13.75	3913.02648387952	4065.70600630384	3839.02521235649	3652.69883087814	3645.81265349856	3957.05390578635	3845.14037770999	4111.00413107638	3482.81682566268	3833.68997936507	3923.59033375445	3808.30549247264	4144.5605019702	4165.96052309976	4036.15101084585	3330.71078970585	3622.29349645047	3698.95618090832	4033.15485264478	4081.06664964135	4095.87624994694	6492.15912822052	6916.29258490971	5676.90203973512	3914.50167251453	3668.53141550369	3849.10301144817	1502.60041190969	1073.22603463538	760.438393659801	3157.50838034004	2927.45508989304	3039.01232163206	3187.5571414598	3209.64300558944
3.29_556.5286m/z		556.52857741684	1	3.29028333333333	0.273633333333333	1	0.0140510762112023	0.0101973943601319	2.88511965903114	T1DM+D25	T1DM	100 - 29.3	1020.74371033379	152.94	9.28966957011102	11.1949420865767	5.09845393595536	785.083226775631	848.980097859829	778.67832462512	1950.4537808477	2108.89681045498	2048.48188874065	2.32213881530482	5.58726003107462	3.59098157621506	989.086916238222	961.757971113404	1051.48228590928	6.92528269607166	1.14190853567013	1.87822956342115	0	0	0	4760.18137268445	4704.80583736218	4464.61288630131	1537.3516710277	1437.59174226651	1442.73237192153	0	0	0	0	0	0	374.399119422652	342.13084559541
3.46_566.5448m/z		566.544766173175	1	3.46001666666667	0.219833333333333	3	0.118616165073962	0.0569837010783601	3.16531278179592	T1DM+D25	T1DM	100 - 12.5	276.955440225187	148.34	1.29873005793142	1.33479124482088	0	416.173450291604	454.291040747998	431.400395088371	723.496460795282	725.238871387186	719.141717289276	0	0	0	259.992712397407	252.104104021844	318.815238188767	0.863643330800607	0.192760761410815	0.805088893110552	0	0	0	107.695473759888	117.165495513509	65.8187107072743	159.451891534684	210.728775371481	152.246474281509	0	0	0	0	0	0	8.25082117285838	7.59277719419995
1.57_568.3212m/z		568.321167724372	1	1.57341666666667	0.365866666666667	2	0.00404791772944113	0.00354466026457857	6.54269446651885	T1DM+D25	T1DM	100 - 48.5	1780.69438615126	42.91	619.347304302553	683.407765942153	613.663770386031	584.521976358502	598.347103689485	564.875220716108	553.417755723045	597.655775694973	559.872619068475	334.405461837906	281.404637541564	326.98098695967	639.610087549673	537.673950668678	655.248092323415	291.910506314819	279.369859165432	258.716489538867	439.297777196944	374.45774485569	433.175619924956	813.536139499156	898.936249039785	984.974343047219	502.622951354994	475.030831587768	478.050239004264	7661.78843241322	7459.60353632514	7179.88589073917	184.812037251873	155.367921782242	160.06757741803	368.053554650402	497.34055668205
1.30_568.3212m/z		568.321231512512	1	1.30283333333333	0.247733333333333	2	8.2462418234952E-06	1.61958447761702E-05	12.1461899691277	T1DM+D25	T1DM	100 - 44.6	2503.46055565435	31.35	537.789277314001	593.26540657083	497.064822768457	476.248244249459	474.4347590924	562.173236508201	388.542370411777	383.750929349288	380.948847357502	394.110862713868	444.803052979221	412.160514627042	618.597027536921	686.191303722181	639.259724279225	298.384374015537	318.770991583093	346.447056786561	498.967798781155	512.835892647173	502.09259864405	512.430080463683	501.127218165885	418.167773570441	419.983317051828	347.931854821606	424.43596847448	6264.76814509802	6039.17604010047	5836.50449983198	327.034047378666	251.152342077343	246.647513993445	225.773563252889	206.800742378083
2.90_568.3382m/z		568.338230884788	1	2.89945	0.452116666666667	1	0.203888554629654	0.0665223965195906	1.16228590820609	T1DM+D25	Normal	100 - 30.4 - 13.8	712614.995902424	23.02	629634.319940832	649945.138298016	639696.179211259	755143.913429369	750840.154948562	758535.213888702	595145.951611195	605351.099326633	603232.358224168	778033.260343786	774519.297257709	764989.854449136	682640.926837715	666668.673359661	685178.666832559	675706.005617761	707943.524448701	657654.063063262	628735.353734175	652669.547219128	618442.546775174	423964.516503687	411775.429511238	417679.974980974	874878.633036863	852428.078517611	811101.535363043	122512.349320203	128713.388447375	125059.113319468	588179.432265065	594970.735055562	600827.789025522	596466.910363306	613279.657330956
3.70_568.5653m/z		568.565337561044	1	3.69773333333333	1.25646666666667	1	0.00655143154901194	0.00535087864113051	1.89957639845196	T1DM+D25	T1DM	100 - 28.8 - 0.114	6256.84697448473	113.18	0	0	0	10582.2604781702	11089.1766748278	11090.3437035227	12359.0093746747	12683.9359122669	12617.9938681413	1531.31565629213	1297.3086975794	1472.6365022764	9692.70188783615	9574.73126683706	10411.9348356669	0	0	0	11.4629106451494	12.3767383152017	22.3834179947856	4992.23286417902	4992.63306337698	5018.05247229048	8064.29957370208	8034.49883438937	7847.87866842506	0	0	0	0.109283997681794	5.21089093396986	0	5632.76333572614	6080.35174965562
3.28_578.4135m/z		578.413472078782	1	3.2803	0.363533333333333	1	0.0113280198875569	0.00848573684587364	1.68550070371832	T1DM+D25	Normal	100 - 34.5 - 45.5	10488.0753929958	38.97	7086.3531545082	7223.19580060491	7165.3804986054	8276.6292266057	8604.45903773687	8742.43217683372	8650.43469540896	9052.58757536353	8826.17845410964	3858.1303850841	3633.11331047712	3694.73968313802	6321.37635133288	6787.1346572304	6751.82524717172	9207.84233210326	9311.02421700796	8822.22600487183	5411.03280724947	5341.44772430902	5158.04092396889	4765.94577074909	4765.35664406986	4474.94762679562	11948.221795272	11836.5103737536	11607.5368625757	177.73922364111	142.517676172855	116.904988330971	2184.519237724	2624.80596289525	2772.83494655107	7988.83832700224	8054.4819102685
3.26_584.5266m/z		584.52655759815	1	3.25955	0.458266666666667	1	0.0489517656084484	0.0286925946799185	3.48361881745172	T1DM+D25	T1DM	100 - 26.9 - 1.36	2322.72632687785	127.64	13.7818989762647	3.96072412074006	13.454048555969	1314.49570456881	1445.17644075497	1496.8035023589	3343.74200199138	3562.185817506	3478.15374033654	0	0	0	1930.93109800452	2018.51514272871	2322.43195016888	0	0	4.346620697956	4.66603382708426	0	0	5040.634279907	4902.06662308476	4855.70057992538	2853.04992677397	2543.29978472956	2591.28769593392	0	0	0	0.0282373254608702	0	0	696.852804524782	778.722042774168
2.79_597.2921m/z		597.292071775357	1	2.78593333333333	0.403383333333333	2	7.35458812739509E-08	2.24654969589896E-07	26.5296666065003	Normal	T1DM	100	835.103875490193	60.41	873.677229581935	937.334960507055	880.252200115082	1463.51962740816	1437.04659242144	1430.05492526993	1128.03814452968	1112.45488284525	1138.00122417626	1475.90005606542	1465.72395472097	1424.215090183	932.863269560402	926.579256901363	895.13292105614	797.736324349851	792.704332125528	794.161873802467	837.160428231557	794.927056429554	836.593123907321	398.88760585897	375.669186918404	226.599093288279	1428.44351485313	1323.71164995564	1312.79092983376	0	0	0	36.1766460090657	31.3815714480198	50.6902188227368	0	0
0.85_599.3350m/z		599.334987238976	1	0.84545	0.179133333333333	1	0.00149247668922581	0.00152133256961065	487.525871800207	Normal	T1DM+D25	100 - 30.9 - 6.21 - 0.545	6348.73788572861	166.08	49.4323619800411	49.1396212319749	2.89626357652631	485.454633762911	532.192281711781	457.408395431354	20.1555482149112	43.7966002285822	63.4205720071	67.8616894022046	57.947856084358	67.1619254832705	0	3.01035223222649	0	0	0	0	15.222275233077	14.2514305182001	13.6721561275428	0	0	0	37.5154032206182	35.2777638489827	50.9221201893716	69406.8305196802	67190.8796437394	70795.398608473	14.0010285174715	11.9638890832132	22.5372890657496	3.21405663853918	0
3.39_606.4339m/z		606.433949500405	1	3.3898	0.441466666666666	1	0.0642155055065353	0.035583522320181	1.8750575280722	T1DM+D25	T1DM	100 - 36.1 - 2.27	5345.4538139921	29.13	4314.28789446642	4453.47581412849	4361.56149897209	4053.03252379232	4231.52415807353	4229.51861801635	5175.58137328926	5379.22633896661	5218.72665461561	1803.1677771455	1665.48608491429	1758.0353791246	3132.82676776156	3255.30154386071	3235.43422853604	3998.9017646604	4162.71587601427	3858.4247997599	2268.04289730821	2310.82242611375	2175.78822328182	5559.69328938902	5431.3654974671	5023.43992181125	5823.74510347873	5741.16440265265	5615.41926150076	89.4220147865035	0	103.905946152576	1387.37008613272	1379.76914171468	1411.45473549778	4706.22704962217	5102.60282647301
3.11_608.4549m/z		608.454872823125	1	3.10613333333333	0.220866666666667	3	0.674741479594022	0.117405160102636	2.67074124432979	T1DM+D25	T1DM	100 - 39.6	2696.467034405	75.60	2612.89534090855	2800.05929586613	2493.36798268944	911.373141456041	873.901068572249	826.827134116732	2982.25524828068	2980.38638067888	2934.91291485551	1425.1443556229	1423.08082893474	1422.89209251829	934.338053661617	898.812790182826	969.641691125622	825.044485904824	841.741767144688	736.408417183557	2397.36609504202	2582.91510706229	2401.56183474172	1517.61920190847	1700.09990145724	1613.71097622289	531.398147062796	497.494980750493	422.573275531158	0	0	0	105.052807901963	133.300520862801	167.658035742505	245.562241256575	279.65891085412
2.85_610.2572m/z		610.257232075266	1	2.85255	0.143283333333333	1	8.81225392657115E-09	3.21066815956251E-08	6.98459045213388	Normal	T1DM	100 - 27.6 - 28.7 - 10.7	491.030659396321	68.77	584.082953969802	526.049925970355	574.788071395643	425.763938890638	437.175490778357	403.802169194345	583.910713518299	624.437032663014	634.944346424148	491.958135095319	501.415982974133	513.784684364123	611.044198281427	605.520210324215	605.113600477415	452.29441826188	539.660899260606	476.457297822373	428.896472279413	502.753425330704	489.010870056845	1384.73543958707	1404.29098456001	1263.27537117508	262.285536197051	389.501821988192	291.341701551059	15.2330135502539	45.4099734941787	0.51303583325532	13.2838203167223	22.8077240343571	98.4685004582984	16.0349864399303	38.0108848521417
3.05_610.3671m/z		610.367057058745	1	3.04706666666667	0.283583333333334	2	0.0494938306038533	0.0289900432472697	5.93292689938687	T1DM+D25	T1DM	100 - 42.6 - 11.9	5367.32846385479	83.02	4226.81262896271	4322.91503786124	4198.09593874569	591.265284817338	511.665104380508	488.821717170353	710.738863757977	692.798922513059	669.812550626052	1070.30718935506	1047.95724828914	1073.86760647565	742.347543766001	811.198471150236	945.441628864609	488.250057425067	532.363680473567	521.276666069383	2437.65654779318	2516.06144737262	2549.45396818312	4804.70246150577	4696.94946516109	4601.66067710969	1043.86102393525	993.877099277998	1049.90045782484	3768.00031813381	4002.7416572224	3648.31394612637	944.897050276236	848.165679007225	856.248529260208	113.43370752053	103.632119979391
0.74_613.1508m/z		613.150774926057	1	0.742533333333333	0.0694833333333333	1	1.52130973440912E-06	3.55107177010738E-06	3.91380305317049	T1DM	Normal	100 - 23.7 - 7.09	829.308990189512	33.70	342.82694617339	368.985967758313	382.573586071594	192.732252042657	163.61067686319	212.995843649285	236.164509746213	236.734920984332	244.375362839336	176.255272913605	209.663507456163	214.592267829887	181.447546408865	209.510466427588	193.425974460004	270.451560865367	301.556089959312	263.880723354641	198.866925850378	229.223774171248	205.318432766635	340.643352017903	336.618981279208	294.749824859716	214.871421228225	211.749910196035	199.367203092008	25.8781969714286	0	0	170.400093926745	68.4349760554343	94.5752466453168	502.994308287228	519.728678781826
3.05_617.4194m/z		617.419400733435	1	3.04706666666667	0.1524	1	0.000943419535842871	0.00102894330183318	3.81909215485636	Normal	T1DM	100 - 50.4 - 38.2 - 46.3	1974.26127025903	87.64	12492.5418565866	12715.7031247444	12611.5367403703	721.028162122688	700.66006179303	682.586339907504	529.104507169317	598.314316069217	529.21808016285	673.305042119814	633.117749120913	637.472174583132	266.335188629441	304.023661824561	216.825028214123	883.674019168546	948.528836297376	850.953075932218	1179.53737431039	1229.72263771875	1645.33749859992	1302.81335143689	1365.70403295657	1183.62358051148	2551.27971395808	2499.58674235891	2416.63647685262	176.630351591817	234.581854991101	378.461884518758	628.775252930606	671.888180266587	691.115020729412	313.874012816654	317.336534087512
2.79_619.2813m/z		619.281323202572	1	2.79123333333333	0.380883333333333	1	0.000172008725214945	0.000239834833159547	27.091346475718	Normal	T1DM	100 - 33.8	1435.09501923721	63.95	1274.67841490068	1431.39696725762	1356.08024212118	2799.53040670033	2701.18310626706	2604.76175739469	2447.94062732106	2560.66083842281	2473.82650164217	2387.65409322827	2302.86096888951	2326.55304115792	1592.53727606206	1641.8861003706	1611.08050049929	1123.04264841576	1214.60890397495	1166.02712413077	1243.87655643544	1303.60836070263	1219.71095924866	745.630008724382	773.388420779813	476.824164755725	2191.03482770505	2203.58941871564	2168.86922181161	0	0	0	11.9934410839711	0	3.30073610825392	0	16.8462408963801
4.92_619.5211m/z		619.521088500305	1	4.92183333333333	1.09773333333333	16	0.00138509407127996	0.00142532306245133	4.46987169364346	T1DM+D25	T1DM	100 - 29.9 - 0.127	3060.2972164609	105.72	0	0	0	8389.07394487367	8785.32644428997	8710.48192967242	1929.53070002791	1965.12894761736	1962.27424441811	7.6344399450039	15.0855250447506	13.5617618527873	2061.5279993713	1869.54728366262	2193.7792743519	0	0	0	0	0	0	2343.02447957771	2365.10134374741	2301.44623038988	1937.65022079871	1867.00529599392	1902.87755177715	0	0	0	0	0	0	1025.72414963192	1177.80137990843
2.79_621.2973m/z		621.297259516995	1	2.78593333333333	0.892016666666667	2	0.0276365399305436	0.0179161329590339	9.5781651452258	Normal	T1DM	100 - 43.2 - 19.9 - 2.89	8711.44483644878	54.56	11252.6911065786	11924.5836642845	11547.847112746	15440.1899660089	15196.3366172878	14923.7431223432	13421.2222380115	13708.0505676238	13066.2621408537	14249.2184563658	14146.9391820224	14018.7690121393	8778.23512818014	8522.05494454718	8674.65038911804	7994.40190977803	8343.5335680865	7978.97844860046	7133.02134183861	7270.4603361442	7311.44810182634	5265.03064106844	5188.43947779233	4024.01540972365	12550.448863184	12030.2077590219	11562.8165302423	0	0	0	588.198920170994	657.350234417932	708.534412803255	327.318569103679	339.12289684489
3.36_621.3028m/z		621.302793441815	1	3.35748333333333	0.45115	1	0.102218484844106	0.0514151013696998	1.15437015955944	T1DM	Normal	100 - 39.8 - 40.4 - 12.2 - 1.92	24083.2850932482	22.53	36697.0468591374	37303.1255457285	36116.5547851056	10042.6071114528	9824.42402155062	9677.63385376138	18463.695002143	19383.3599454381	18738.2848924147	9040.72017106179	8563.19230710147	8380.95661571475	12532.1037275175	12399.8704715355	13084.6730640764	59049.8776826849	61505.3530946158	57763.4406433069	23884.4060619287	23745.4243033993	22320.6449715278	29874.665957744	28737.5775429292	28499.11797415	15607.9109543262	15314.1250550338	14184.9752547106	735.343035968006	531.733402562198	583.193756079526	14051.1668728947	15454.0908796661	16377.9975855562	18326.3708026969	19015.6639764969
0.85_621.3148m/z		621.314849688178	1	0.84545	0.125783333333333	1	0.0651656084825847	0.0359656225751562	9788.09126991181	Normal	T1DM+D25	100 - 30.2 - 5.12	1901.44059016819	318.23	0	0	0	174.233458640335	194.621615671565	164.940066262308	0	0	0.0172791704219449	0	0	0	0	0	0	0	0	0	0	0	0	0	0	0	0	0	0	20054.9534386687	21021.5415335426	21137.2320835942	0	0	0	0	0
0.71_624.6218m/z		624.621824965967	1	0.707066666666667	0.0236333333333334	1	0.280931774851795	0.0782359942640181	1.07874832384501	Normal	T1DM+D25	100 - 0.42	221.090372378552	38.19	171.760157733706	120.009359389719	161.941717848804	370.236121343705	352.077227185727	354.774975989341	350.159912116664	279.728845703995	348.592726112153	334.579477149731	313.173080534187	306.938984507892	304.83644467313	300.913087553218	318.520475214321	59.7989349181309	59.9962741417883	72.0510826546391	136.576901879923	103.952439539114	151.871726037548	0.696501794096368	0	0	336.725154370509	344.818198972935	371.163767642353	98.3724992998603	0	0	374.731707137385	397.7523260288	399.232181018854	278.669509291087	219.266449829762
0.71_638.6382m/z		638.638201382759	1	0.707066666666667	0.0291833333333333	1	0.164655313992547	0.0660491804657481	1.14212578955786	T1DM	Normal	100 - 8.62	304.341398867139	15.01	261.491507217724	230.485850012147	254.908988396423	339.788256486923	336.022138549944	339.757639686816	395.498828778566	314.90126508681	362.36150946183	343.599849972042	331.427941144479	311.18614219615	366.862316392991	297.223036748361	338.863873633207	187.515742677571	153.829011788132	163.715911294147	233.983533145072	227.0492092247	223.738786907521	14.6398591776607	25.6875886170442	18.9459057860739	361.839110780897	360.343859568259	357.792402872726	177.996550260405	109.161878521664	113.233985340721	416.715427152601	432.411764963929	390.50547177059	344.434732451664	289.222267051748
0.74_640.0235m/z		640.023528629142	1	0.742533333333333	0.03025	1	0.000532350415129224	0.000631275951379248	3.15304475434574	Normal	T1DM+D25	100 - 81.9 - 75.4	119.719281183353	28.98	153.014978865507	130.108013958173	164.805762723176	131.749313476473	118.138036069483	115.770602058301	177.345423101731	149.134909026476	134.868054838975	155.805623449628	155.824764527803	135.491252600771	135.58346289713	117.31422078244	189.736485958527	145.305485805753	107.531362064272	145.208289578477	142.395593269517	151.089727152087	111.421165135706	23.1625228025063	6.77413829662134	0	142.142058493501	131.069981464062	87.4256836285376	0	0	0	214.821866332908	267.230302173766	110.467198518328	79.886913999852	97.5354165902689
2.69_640.3351m/z		640.335075740625	1	2.6905	0.3507	1	0.146640085575519	0.0660491804657481	2.25151068103903	Normal	T1DM+D25	100 - 19.2 - 19.7	1318.15717541179	89.17	1678.56292255547	1879.89601677518	1692.92340737296	2206.0324727602	2217.38055966892	2109.51313941433	736.597152282141	808.810301408638	867.3031925529	2810.6526240408	2711.16519495984	2834.27631524498	2315.32390893777	2342.79602439791	2260.81344733349	442.914615015043	339.189460113866	370.808502739383	676.476140267687	639.049297313159	747.168094757428	14.9755123759518	8.64135732485504	6.2477520537535	3472.66120062106	3462.14654068689	3299.7700968642	0	0	0	177.4620176652	215.694489856405	153.93503122852	250.751877003436	245.539487400248
0.71_650.6320m/z		650.631970405097	1	0.707066666666667	0.0353166666666667	2	0.11146342217419	0.0547079331464344	1.26376475989353	T1DM	Normal	100 - 10.6	298.467618255833	11.29	222.790298131909	187.138685359505	221.593273451819	247.205944061612	242.857075472527	239.446837710492	300.955627043165	267.726383473486	322.139834748922	307.270588114965	328.96567640021	334.320745011135	320.171517850927	312.16274135252	298.609043146412	167.968501317453	171.872874913459	168.945437572178	235.497599865151	220.312880122427	210.656788675329	8.9995509944947	0	0	287.932151839672	316.100404667084	309.659455403875	187.973549153463	130.825865073439	148.06101451736	369.564051952435	359.979374061943	346.018379229742	377.330511671845	336.894716141125
3.56_674.3842m/z		674.384247545734	2	3.56001666666667	0.158433333333333	1	0.0263530481814649	0.0172034221447649	4.48680361672549	T1DM+D25	T1DM	100 - 49.5 - 93.1 - 3.81	2448.32619052778	102.43	2709.43525488012	2895.20072775726	2319.55126303963	415.251748114882	366.049277632907	381.101237492599	2148.46674113775	2080.56783614787	1975.64019938472	317.881203592362	288.763529042467	251.573680753971	461.886391074554	16.2772902600743	496.918689873943	1197.17159809068	1737.98908365909	1580.41596761518	1022.11359975082	1074.82355744096	900.266055855698	7958.34410669209	7360.85418719002	10238.3689750231	160.811862970879	211.830819452094	208.265705913793	0	0	0	446.294072187177	353.005387289742	402.654817483232	169.843049785465	140.758916202357
2.76_674.2480n	674.247993624856	675.211809926692	1	2.75918333333333	0.808183333333333	2	5.32895949589829E-12	3.74211303362764E-11	217.79251992886	Normal	T1DM+D25	100 - 33.2 - 13 - 1.3	9096.27196085624	62.41	13029.7622933454	13406.1839879659	12475.9244271779	18192.3994885786	17733.9370194029	18220.9048078982	12200.7496544169	12260.0441394123	11636.2303197775	14554.4225916842	14587.9590436703	14492.660728715	8984.1679144267	8241.52338968418	8710.06773972894	9471.51740065419	9924.88822323458	9302.23932185457	7485.02501620169	7666.30550831746	7151.45273680858	3963.13411937642	4067.84825251458	3775.09217507054	13684.4190216478	12792.762910322	12138.3671863641	0	0	26.9852900045173	0	0	0	0.00441550120594542	0
3.30_675.2488m/z		675.248767977956	1	3.29523333333333	0.250016666666667	4	0.0176274845115817	0.0123199065297448	5.76573900459187	Normal	T1DM+D25	100 - 32	1688.11253514794	48.35	2827.83355120358	2926.49600199302	2763.24921576687	251.126590012476	188.58992938457	127.910318316501	174.697889238646	268.041371240993	206.004406435305	1099.90875311904	981.82045825534	1014.38396937358	338.268718691937	350.532218232481	386.514903637189	636.174859797293	651.510539068643	557.681967737965	584.103748196124	542.101454095405	551.370249136167	11655.3831356561	11969.1355291098	12189.1934992153	78.6910217911354	90.3658353488876	70.3268991734779	0	0	0	531.006343257015	776.355163688473	918.935119708689	870.66731259593	931.494011254411
0.70_690.6179m/z		690.617909429155	1	0.701583333333333	0.0297666666666667	1	0.291710986487056	0.0782359942640181	1.29496200024753	T1DM	T1DM+D25	100	210.828401516583	28.29	160.207502446341	103.9751017933	162.159066035225	280.320434173488	269.169892316767	251.118697685802	267.748718261686	220.789163976039	279.513385761447	289.313396913476	271.386825057439	279.07597298108	246.987080515739	211.857530601236	223.38684741902	166.331868581691	99.5991667874332	220.870927971912	128.886023352355	151.547774938714	204.274018356709	198.417428192981	162.063394968058	23.1751778635163	246.916040052635	257.264040147468	264.321260373228	53.488805425808	0	28.2442328089878	288.763534054412	275.794991191048	256.169754707959	268.089867497043	181.477284310651
0.71_692.6168m/z		692.616769559756	1	0.707066666666667	0.0500666666666667	14	0.0447128904814953	0.0265610106405993	1.24783740964509	T1DM	Normal	100 - 9.64	428.966563727165	13.89	309.799037844832	329.037567064341	334.207569668454	481.081584767301	446.346159805627	428.122849994537	464.505528752549	497.977272712755	458.567431267427	429.883878305461	446.460585125048	475.442121079013	471.993502048489	412.143997272971	426.922675604272	239.750736835	211.997831617036	200.529796851798	260.02718999739	268.274269801981	292.186085256376	21.9797553019895	5.14236938547773	4.68566499361548	495.964282622085	472.01263263743	471.895261029331	128.586375610318	109.717976439971	172.285562194388	506.13874931187	515.371640169681	555.305875845822	473.570905803481	489.469752490218
3.96_708.2458m/z		708.245788272999	1	3.96386666666667	0.224616666666666	4	0.485745116018512	0.0996175086338271	3.04301936938105	Normal	T1DM+D25	100 - 17.6	375.612158193873	140.01	48.8132936001569	40.9290962391468	39.6272674473273	209.298684326211	271.031866960127	168.495109747997	724.145078628167	795.085147667949	830.325118566355	0	0	0	566.649086336598	463.875037599093	543.666015487589	1759.31435425133	1680.01491608419	1563.67579668708	5.0102963138614	17.0183094752364	4.26269626399708	7.56675070756043	8.46444841859477	0	963.113622099502	858.046194998719	806.173378014723	0	0	0	0	5.08922832305261	15.5104261532434	325.575020315409	351.000318320609
0.70_722.6758m/z		722.675782984187	1	0.696033333333333	0.0500666666666667	1	0.000104871546630969	0.000154538308754377	1.41807703431268	T1DM	Normal	100 - 31	892.886689236768	21.84	620.852688116616	655.775419332382	610.541772933505	368.693731165764	431.440787189679	418.802684224717	571.731024500703	595.085683877513	559.536614565322	619.326553898005	613.777748959352	604.1000727592	662.677369457051	687.57435514036	684.847938217473	760.309811850969	784.187947391649	718.671750977845	859.045875536402	915.694251958842	852.249932253699	307.760970598421	259.7833017547	283.874060101625	616.313231582897	554.842537499477	592.017196501337	850.218112180403	780.738466021285	765.202374844499	721.048594213893	740.948890136586	710.649901235488	771.632685508341	775.841630435577
3.16_740.5096m/z		740.509623270481	1	3.15951666666667	0.772233333333333	2	0.0328237564879797	0.0205933238166687	1.83928200598752	T1DM+D25	Normal	100 - 55.4 - 40.3 - 34.3	12436.9267036408	47.93	13381.6343707084	13671.1998927799	13402.2382247462	6883.05390161544	6789.18447133929	6737.87264197064	10646.6436209099	11028.4322888248	10514.758284131	5362.49468796279	5065.90138779451	5078.55798311033	6716.78574418938	6761.88640149704	6719.73865875974	6956.73753703297	7399.68375482657	6761.61568759648	9583.97293638046	9768.21915482026	9314.98937082876	8227.04726519597	8641.52504186182	7851.94437939402	5016.14950710363	4697.18030696382	4773.70772062439	155.666601812514	117.485804725762	85.0077769301975	1622.74207128157	1756.17011089871	1650.42179744104	4351.02306491139	4562.60634446345
0.71_740.5558m/z		740.555772025073	1	0.707066666666667	0.0297666666666667	4	0.0145492954874512	0.0104863173541612	1.50931418103159	T1DM	T1DM+D25	100 - 37.5	350.083914858875	29.78	308.226813985384	215.755748235573	293.025270552993	381.514036578529	375.045850497004	367.661639805274	373.756365285562	240.911307723677	372.526903672281	372.695669025505	324.55646040364	342.927790724743	354.676960727325	360.562367362617	340.640843158954	392.286230078341	225.356467850097	497.198514130713	306.498045308255	287.824599487903	388.908075286049	276.733980250739	246.380411193425	47.003712293656	318.571288284488	299.744833436457	358.466179864586	161.897274975389	58.2388747642247	62.6562919694728	324.415007572608	364.748506767782	321.910525562067	403.17377164828	197.297453222521
0.71_742.5450m/z		742.545024899628	1	0.707066666666667	0.0236333333333334	5	0.372868911159274	0.0808889179861736	1.13988243966093	T1DM	T1DM+D25	100 - 0.683	256.097404020891	28.52	202.782469514289	107.884241934428	217.756441757356	391.024442930122	375.590545760009	383.128649577779	320.625907297123	248.077153210901	339.266098436634	344.887660599132	291.911134329084	295.765880066701	316.088852480742	289.086311061681	274.443888605871	164.801489267836	139.505224747633	187.301140606417	188.120577553343	210.68274267123	214.678589876543	32.7474419122854	29.4926453766821	26.6597689696205	339.18687603066	328.207879152596	318.100778487926	0	0	39.2761889449683	343.768308484139	316.893001092008	342.824837553831	329.501505210421	245.287987899401
3.56_744.5413m/z		744.54128394974	1	3.55556666666667	1.18973333333333	14	0.00229136582059053	0.00216556040848669	1.59478615104789	T1DM+D25	T1DM	100 - 53.2 - 60.7 - 23.9	48599.3396570939	28.58	17980.1806971377	18216.3393042687	16796.167625235	54388.108268986	56047.3201406189	56071.0135193863	40407.8505092376	41577.1395550517	40912.7011501185	18311.773968968	16481.0890938295	17432.9454319266	38203.7072844755	37319.1689458369	38777.9294586291	27024.7847451179	27117.8391285358	25503.7567413968	18959.2111687171	18379.4968690171	19043.6265678562	69814.0510258735	69335.7034248499	67619.8557056046	53887.3062781375	53842.7938335264	52602.6921054916	14709.0694435842	11914.6358638681	10632.3578265308	8383.8849255518	10861.3344988912	10608.1321741521	44776.2471477701	46120.0334912016
0.71_752.5672m/z		752.567222601514	1	0.707066666666667	0.0453833333333333	2	0.0448228963949753	0.0266197351384942	1.30734262903788	T1DM	Normal	100 - 17.4	579.901464399113	12.47	380.540358093664	441.349218278727	419.783740225866	552.595214640607	571.625011446073	549.28617009392	574.212970220522	589.49450582765	584.460246260566	577.168236161877	525.749313746031	550.813586402393	563.484836678137	529.234244402937	564.817573997004	327.776329224797	324.110242501355	343.138650586534	406.742350250042	395.663821387274	421.947113270075	108.092876414002	50.4355531815389	1.9665823710477	571.16829917815	536.929347766061	587.431808661557	192.155435255792	210.151142888302	171.594117906914	687.02143367913	643.074326792603	683.883548935349	601.828501232819	604.564178351199
0.71_754.5615m/z		754.561479435189	1	0.707066666666667	0.0297666666666667	2	0.0167453445804651	0.0118084273909708	1.48524657858326	T1DM	T1DM+D25	100 - 31.4	433.482123653604	24.05	316.343724277724	246.465680047299	357.517614267872	393.407793008517	382.580510255697	361.556720202939	429.234867096022	291.231610750991	446.428978320797	460.370943763954	434.197302199894	427.08908065451	481.123256363569	440.87363514351	408.16783360207	392.347595622247	225.359083168414	472.572332813538	313.893846022706	339.7355303633	466.102256125047	105.017375104433	107.731351677272	80.7356510949495	450.844047329752	418.975142303065	449.928312936176	182.965393966586	75.3403458845716	129.521895510393	502.703611059894	492.7527618117	487.676176106178	448.191291971212	337.150090513186
0.71_756.5572m/z		756.557236931777	1	0.707066666666667	0.0297666666666667	12	0.0358269416431308	0.0221404427320637	1.45204183502062	T1DM	T1DM+D25	100 - 31.5	389.933342182837	23.18	289.056686903826	205.068689362079	309.901303509757	344.799122344609	355.020948796064	337.079780759394	369.073487997043	300.421626394416	380.364214899622	385.172554438646	342.915847198427	413.226363985608	407.504628748425	371.21697280359	380.891569112081	344.448275661003	265.106154956625	534.89545951318	333.891817114438	300.535480098286	447.834276835607	591.638390815001	538.513809366436	96.7286904733576	389.23587349958	312.319242161518	396.005954045346	86.4074908282971	128.072609750887	20.2043268620815	396.441466609216	376.737128823046	394.341737386729	349.69862686948	292.802163781062
0.71_766.5596m/z		766.5595954693	1	0.707066666666667	0.0236333333333334	14	0.00443987588673977	0.00383693655111554	1.59093190656245	T1DM	T1DM+D25	100 - 35.1	415.638391874531	27.72	306.658250133366	236.475600301657	301.602164462997	300.205284609975	310.503692174819	286.609937396498	379.350555419852	321.179544030117	381.12362502952	450.823528526823	398.916308289872	422.978670365886	426.991937570259	407.428865604998	393.875087751146	368.293293810276	312.048603068443	517.301799819852	278.995066713442	319.811252564677	440.39352583088	381.804365037337	341.037675478172	59.3459139155865	351.343423723387	363.5625843589	393.773194472499	128.033343713004	73.4762920202478	85.5925441753067	351.637779333132	436.999410624417	458.837892366888	490.446119133939	330.075076738741
0.70_781.6317m/z		781.631676199805	1	0.696033333333333	0.0353166666666667	1	0.000389061469229679	0.000484439349734439	1.6801330936096	T1DM	T1DM+D25	100	230.404443776362	29.70	190.634378379796	121.520938738709	179.974057527412	119.402709662271	107.219845777088	96.1249881782383	160.309139506938	112.716788504222	183.435023401889	189.563657956688	178.183467687813	164.083933944017	218.820059859547	190.925302241479	192.436453091116	255.752711611569	174.099648141714	281.363418672668	206.098413528247	218.961457323014	276.536788503862	304.975952731342	276.173816925146	97.2613078317484	133.425173354465	145.518274286612	167.524963918505	187.641148523406	36.3016418926179	122.06665439721	212.523104194167	224.338488907214	205.782059107867	215.904696705177	135.333622742252
1.73_795.5176m/z		795.517614975479	1	1.73348333333333	0.1334	8	0.0166472362043388	0.0117524301041144	Infinity	Normal	T1DM	100 - 57.7	350.926394780741	296.28	157.302104188933	205.768989933823	179.065804287103	94.8860648876964	87.237505741349	99.5869730753415	7.26913452148858	0	2.53576916430134	0	0	0	0	0	0	0	0	0	0	5.89548230742292	0	0	0	0	0	0	0	0	0	0	3801.61765332641	3501.59860655628	3437.80693977431	0	0
2.39_799.5373m/z		799.537317401663	1	2.38898333333333	0.0381166666666668	12	0.186876984574939	0.0660491804657481	Infinity	Normal	T1DM	100 - 0.64	350.390614067805	330.03	0	0	0	0	0	0	0	0	0	0	0	0	0	0	0	0	0	0	0	0	0	0	0	0	0	0	0	3236.4357585973	5086.5001733407	3239.95433229957	0	0	0	0	0
1.95_799.5483m/z		799.548256107863	1	1.95453333333333	0.365866666666667	6	0.015737953610203	0.0112112519204246	3826.14244016875	Normal	T1DM	100 - 50.7 - 18 - 3.22	2923.71386075063	184.19	0	0	0	0	0	0	0	0	0	0	0	0	0	0	0	0	0	0	0	0	7.48290875248634	0	0	0	2.94623520949201	3.89475266527436	0	1609.89440997373	1428.18523209531	1183.49331946263	31651.5903557461	30566.86177206	30028.2084188058	2.00242377504864	0
0.71_808.5043m/z		808.504309028813	1	0.707066666666667	0.0236333333333334	6	0.0690289057278755	0.0375618109235921	1.34792093201391	T1DM	T1DM+D25	100 - 28.7	510.944344486448	19.77	398.889869549022	303.818242753998	378.403780645191	598.873950587655	584.572331675468	574.565706965624	606.438188011105	478.466661872257	572.260341129406	563.436457342545	514.795471167168	564.344061757377	564.244136935116	531.393586440421	521.843524769693	355.454482872215	303.378057968142	399.534666589975	396.64937055323	388.609117769027	454.786619362918	283.332834619914	172.525749139627	69.5558285734245	585.82426144	576.437333260788	629.956336955776	132.131137626797	90.3804893898082	84.6224013960146	599.233072620705	569.487568235412	626.158221469412	546.152628702679	440.73415481527
3.32_814.5508m/z		814.550849655105	1	3.31953333333333	1.47963333333333	12	0.000640976198195586	0.000735456573857524	2.71950637755107	T1DM+D25	T1DM	100 - 38.8	71911.0532070824	39.07	22772.3047931116	23704.4429445654	22763.8219667323	39313.3506765884	41959.9834706631	42472.1970223708	21397.9541258093	22479.5853313939	21458.7339061891	13329.780947381	12045.0381004509	12640.2761307903	25257.6489880109	26191.2746294794	26455.1322798757	17337.0356545659	17882.4404564619	16870.1886041922	27009.2447663053	26677.1156761406	26342.7372082852	48576.0090458487	47657.7892052866	44197.9602708965	36048.6388666132	35314.8991605464	35328.6034939322	80315.2863113213	79437.8184075847	75420.6710722008	12370.4977242908	13667.2066873435	14122.1804813988	36617.5293033732	38445.2116316075
0.61_818.8194m/z		818.819384526749	2	0.6133	0.10125	1	3.18953488978035E-05	5.35985785958247E-05	1.57883651544367	T1DM	T1DM+D25	100 - 0.938	895.375824693363	8.36	666.102912183809	713.941770577238	699.445987408825	604.157472709112	577.016060994914	594.360361298454	725.97447383006	711.203088298598	647.993064149946	714.64339835931	696.666773232212	722.696177480701	774.367958468821	813.01244437686	779.03011319992	507.751666160858	551.912041584845	500.339674878365	713.864577050128	723.860928488875	759.760406273494	260.716355709363	246.167158925763	279.644428086708	629.048409290746	659.829401153002	635.22949624014	1105.23136702477	1133.38955195433	1137.56239005692	1001.9776543253	959.025746035094	1022.34222662922	862.449973917996	878.182423345344
0.68_822.6605m/z		822.660527432825	1	0.676966666666667	0.103216666666667	1	7.17959899199094E-07	1.79593922147282E-06	6.75782035528202	T1DM+D25	Normal	100 - 13 - 5.76 - 5.92	171.258478235482	155.70	0.184491915242922	68.1036290878156	0.584365924910073	0	0	0.0349147319670385	0.000901805173258225	52.0412576324958	0.44687370168614	0.0160684242693259	0.042879811938168	0.655420822427665	0.450890081621869	0.194980582528752	0.000604477828253354	1.90273268587745	5.86789577777437	1.97200915840093	3.80114035782205	1.11967751901122	1.97281175253256	2.34022700550543	1.41950887345582	29.0698525936015	0.00943524953055566	0.686860401647155	0.960691002608719	71.3233697879156	479.35060434622	87.2436167944379	3.66718202480486	18.8534954181077	1.97637463497684	6.55265420672016	60.4904534643288
2.66_827.5487m/z		827.548746533639	1	2.65905	0.178966666666667	6	4.41902070491551E-12	3.16501978274465E-11	61.3977624934183	T1DM	Normal	100 - 17.5	1285.71453860188	113.19	0	0	0	0.0262377100323703	0.019710966619154	3.64396311460002E-05	0	0.382827065364657	0	1.30569234402485	2.396043757573	1.90623075662048	1.7096899348207	3.93751725305293	7.39971172548352	1.23655880216969	0	0.273959496879497	7.35718350393719	4.36272902408577	16.0682950143056	0.173259582882912	0.298918627805821	0	22.6242713898583	32.1296525337015	24.5267821653678	60.4646137474025	0	102.484182542156	128.368675898568	139.846447536629	131.745169416353	4764.65401549925	5567.11507919822
1.07_827.7162m/z		827.716171659504	1	1.0665	1.47111666666667	4	0.00431912797866152	0.00375063682671894	2.86785089376937	T1DM	T1DM+D25	100 - 43.2 - 0.121	18215.5724092415	47.47	0	0	0	4757.91739477971	5897.66720099358	6975.80381982894	1524.90793329178	1756.59277767229	1667.03404808675	7231.27075803385	7234.74261122031	7348.64320162544	5974.65762378837	5989.56415497128	5931.08090379091	489.763883525469	421.730530558798	411.834935910409	7135.74125201754	7245.93022198448	7160.15353701766	0	0	0	7970.59947601294	8053.7959102047	8084.44210195678	28969.0754052958	23764.0132185637	30448.30315618	6847.63417469848	8472.36482803146	5011.40418808094	13850.605893273	15006.8596655727
2.69_830.6853m/z		830.685273169581	1	2.6905	0.0205166666666665	5	6.60333953073078E-08	2.03437485176655E-07	99.4153964391453	T1DM	Normal	100 - 17.3	113.58994827042	121.43	0	0	0	0	0	0	0	0	0	0	0	0	0	0	0	0	0	0	0	0	0	0	0	0	0	0	0	0	0	0	0	0	37.7051083351904	282.497656003931	265.092208824208
2.62_830.6882m/z		830.688178694298	1	2.6195	0.00881666666666669	5	7.61157908568677E-06	1.50395224935742E-05	Infinity	T1DM	T1DM+D25	100 - 11.7	102.68529183934	187.08	0	0	0	0	0	0	0	0	0	0	0	0	0	0	0	0	0	0	0	0	0	0	0	0	0	0	0	0	0	0	0	8.30484658999733	26.6136849486999	599.007309922323	565.818295817074
2.68_843.7683m/z		843.768341470847	1	2.6799	0.0417999999999998	18	4.77839989798667E-13	4.46568125515513E-12	70.5559803189337	T1DM	Normal	100 - 12.9	1012.44428561389	135.59	0	0	0	0	0	0	0	0	0	0	0	0	0	0	0	0	0	0	0	0	0	0	0	0	0	0	0	41.971227290935	0	0	111.24958528063	169.542143425598	150.771126786925	3912.06708346558	3314.90925296497
0.70_848.5841m/z		848.584089559755	1	0.696033333333333	0.0353166666666667	1	0.000970656413968429	0.00105271207858513	1.4171647557075	T1DM	T1DM+D25	100 - 41.7	828.111716966756	22.28	696.496801132312	464.421146068309	612.418492145134	561.094148656695	545.18218184768	504.259224496858	689.990435347396	503.099871636745	701.997435205904	787.356516445745	691.382370158945	727.347550500195	809.471908751977	762.889701644309	772.363631555416	838.09258809666	620.128095052818	893.027869011901	779.985430919567	744.8935489835	973.331110668599	533.792522145151	558.945786619221	237.477657098928	672.415543420578	687.114540732559	733.522477554053	602.831218771613	409.897120913264	593.618312860829	777.818178034454	773.07495413398	762.67521427695	826.893948856443	589.008031612956
0.70_852.5760m/z		852.575968925552	1	0.696033333333333	0.0353166666666667	1	0.00136625505064647	0.00140997692546126	1.36715809137914	T1DM	T1DM+D25	100 - 47.7	765.078229778879	21.81	553.096344458264	400.430850178671	567.131842681245	521.767255109522	586.981218261579	516.072978037022	600.368248901075	509.38732813361	651.924293373317	759.290320727383	684.478401272998	712.226467436674	748.014017866546	753.181373986143	684.939543017951	696.017816560782	574.15693450711	859.91563875861	663.528838335689	671.182258153809	834.267138073049	828.719648035645	742.687660184527	363.811484728847	612.347001477939	647.679436102584	680.146864837976	456.046876647887	365.45283384971	345.354853273052	642.248580642685	738.161288210924	739.685340611479	705.097118179515	592.853660348573
3.77_860.5527m/z		860.552716320092	1	3.77445	1.02268333333333	5	0.0226245634600272	0.0151230872186991	1.77399303228199	T1DM+D25	T1DM	100 - 31.1 - 23.3 - 1.32	8821.52050613616	50.21	3826.80062662971	3940.9429921203	3733.4076614027	11401.0955652291	11769.8138817446	11605.8132016654	9426.085751775	9842.1762822201	9599.16286500323	2966.91882372214	2653.49915231134	2839.48692044128	9856.93920554689	9544.6891497972	10068.6059769191	4883.24925078656	5000.5691612086	4789.96063138023	3785.22491259732	3480.46754124964	3522.53567222574	20787.7032564989	20544.0043628379	21039.4557315611	10920.0975164807	10790.5991914369	10708.0438320804	749.558012757068	994.728731696207	1126.60310306776	403.562417279157	648.641675635577	748.948648603998	8137.86985339142	8147.86448820834
3.56_863.5720m/z		863.572045707587	1	3.56001666666667	0.208083333333334	8	0.0199670702996368	0.0136923942457737	5.47855098876958	T1DM+D25	T1DM	83.4 - 100 - 39.3	469.128813461393	77.78	897.000457873402	1013.19182370629	827.204037086572	148.217115215645	116.631590698083	93.3388022875977	84.7349856056721	98.5216682987933	91.216395371646	228.189487294878	164.42587998923	162.206401205918	239.19855596502	67.5256571913757	107.805509921055	395.254822074353	469.901085327002	441.750226438553	786.595480299689	715.223507649548	609.802798830263	436.883720792329	565.398271894353	765.282183972159	2.07364140175996	18.9339693689853	20.0745845787351	68.7387411493788	137.039174266218	185.199468008424	85.9326560139184	23.5756101486179	98.1902209684125	38.4677654351261	0
0.70_864.5809m/z		864.58093091886	1	0.696033333333333	0.0513	6	7.53438610170409E-05	0.000114933907909991	1.32398233237235	T1DM	Normal	100 - 25.6	1089.4671383743	17.81	712.861590138093	582.004380686753	653.071538848606	842.575453520547	820.395140421518	811.710953838075	856.400133559819	777.452536553603	871.257642650492	981.446240468544	886.418667937637	913.002869389985	963.68253592742	925.92060977146	849.056072912131	1002.42680751745	745.084483565803	981.209116391484	833.942319776037	859.917734015281	1068.77267312397	746.91916776961	668.570568548898	423.116583698149	869.387931877161	837.328710960523	874.788548269221	730.04162212397	537.219244149545	624.051985834894	986.576950342999	969.352895526691	948.79106816785	1085.75854832676	860.307495338951
0.70_866.6026m/z		866.602558502244	1	0.696033333333333	0.0405500000000001	4	0.000738427733911751	0.000829849858789656	1.29797109138736	T1DM	T1DM+D25	100 - 36.1	1018.30219755088	14.60	730.694231908482	578.984218829459	736.857397717716	828.687990819577	782.711262854851	826.915203101015	821.375674247697	765.439115510051	869.649541565354	854.585840334914	823.872424158618	836.468680327932	965.942472071273	861.854121013945	897.736511988787	889.655424542163	806.391734818143	970.400835961645	872.577073273087	885.32343148292	1066.86392141014	975.196185089108	878.714621498639	476.738809662615	851.279990282252	844.958662055178	843.513344031011	789.486444373914	265.966663989567	642.650822086086	920.348503308482	917.471946067733	938.398602244462	965.358221953371	855.146311914695
3.19_868.5046m/z		868.504616581743	1	3.19481666666667	0.515366666666667	1	0.0573442466580846	0.0326155788998651	3.92938882276566	T1DM+D25	T1DM	100 - 58.7	7123.15191003278	69.21	4903.6321238421	5165.34305939821	5086.87309917429	1845.88439767616	1965.56100741493	1940.30724653935	1437.49243078375	1455.67967805879	1396.97182164224	2415.04062942441	2469.68743411043	2382.27294682222	1617.9370001555	1712.39270146057	1543.5369223633	2070.60537200132	2240.97019223797	2094.67089109051	7531.55855583879	7625.15166450739	7288.85559497755	2052.11425443819	2092.09116876706	2132.1525441869	1872.02551973637	1841.77421331173	1775.26598775223	1973.11467869063	1251.90989237277	1007.56335802143	1749.11056802147	1727.62882929384	1907.53331509838	531.191812918338	603.998530599784
0.71_880.5051m/z		880.505101707138	2	0.707066666666667	0.0297666666666667	1	0.0564795381207881	0.0321601405072085	1.41560531152748	T1DM	T1DM+D25	100 - 3.46	397.255642862363	25.23	325.470219969106	248.369072744058	330.741752728236	325.528242805008	313.134157544232	311.366025517056	379.700104594223	335.046349901472	396.605075121627	409.553945685215	382.40984173504	393.093813855116	445.820227654441	375.499011276856	382.378261766083	326.848480044729	232.322462714591	431.942969733848	311.799662226237	317.595784309457	413.072508685714	106.227689614117	77.7431386401111	12.1906059212931	367.810709177669	360.886336661186	379.769464779752	116.247676287816	94.6805539835191	62.2529960479518	383.813647601493	368.843522361779	425.824183934946	412.176890997416	331.712186617758
2.66_884.7518m/z		884.75179803165	1	2.66423333333333	0.0208499999999998	1	1.60999320986122E-06	3.74071216984892E-06	55.7421553931221	T1DM	Normal	100	107.52211504419	150.48	0	0	0	0	0	0	0	0	0	0	0	0	0	0	0	0	0	0	0	0	0	0	0	0	0	0	0	0	0	0.310422163906174	7.14379821707302	22.4160020710619	33.7841118921255	502.745106827914	349.821678704616
3.60_889.5921m/z		889.592082210526	1	3.5955	0.228566666666667	9	0.541064994774446	0.103580070743313	7.60945897380024	T1DM+D25	T1DM	100 - 89.7 - 38.5 - 7.17	249.435752656718	67.22	297.476322423624	257.911938383712	275.758636887984	11.7997383114503	0	0	0	20.9353520688403	3.92285449988809	37.5321189885137	12.0544112003904	4.82276919142226	34.8674845589747	23.2908567687155	42.6447490662811	86.5807717049024	83.3713695612389	84.2311219568133	107.392230111233	112.834079100187	102.320675320149	199.154884436576	92.938412299489	213.219890507256	0	0	16.4295630243555	115.092303168777	99.4223221608478	107.767367946135	49.9339242888312	95.087641556723	22.5324209438234	29.9567337183033	35.0695299336959
0.69_901.7746m/z		901.774583752516	1	0.685966666666667	0.0278333333333334	2	0.374593161926023	0.0811456352810201	1.1060436523252	T1DM	T1DM+D25	100 - 80.9 - 25.9	1131.08509158204	17.06	789.059780607383	848.509859793616	808.160696046427	873.209091478362	901.115137033499	853.739701423375	808.790950382384	871.465119186048	809.167080295088	851.319875265909	917.257571749738	868.096445268692	772.30695204809	821.604602668495	833.499549938583	709.088737354996	939.449683985641	442.933409064879	1086.46411313932	1106.83619962684	797.169082013798	1166.79812436689	1264.28984901334	2291.60648976633	996.825629675788	975.188494873991	929.706620484856	1745.9985247571	1935.0552862102	1848.91920268026	1169.31501657717	1097.90877794071	1084.66906025551	965.909384760192	1132.09294651068
2.69_915.5092m/z		915.509179338563	1	2.6905	0.0366666666666666	1	8.14570633167477E-12	5.50482247464268E-11	57.9452029257923	T1DM	Normal	100 - 20.3	410.702612763377	133.81	0	0	0	0	0.726209452567221	0	0	0	0	0	0	0	0	0	0	0	0	0	0	0	0	0	0	0	0	0	0	0	0	99.2251342962524	0	70.2088452323626	63.7364156876871	1706.25864812848	1334.31245997329
3.58_915.5952m/z		915.595198428903	1	3.58213333333333	0.151083333333333	11	0.758897557539607	0.130414543078006	10.0440097081131	T1DM+D25	T1DM	100 - 21	124.575624339678	120.01	50.5864933648718	48.9641036709836	42.2178155867895	2.85635373627962	0	3.18323932966508	3.55408954037242	0	1.66542202031043	0	0	0	0	0	0	11.4370334922574	0	3.25214397357334	16.450161392391	20.6550898428556	22.0273505957696	0	0	18.4588216094681	0	0	6.10181434668412	218.950370849189	0	82.145765759303	0	27.0793252515773	0	19.738015170215	0
0.70_926.5656m/z		926.565636177474	1	0.696033333333333	0.0453833333333333	18	8.1392368844746E-08	2.46823591148148E-07	1.2836369308476	T1DM	T1DM+D25	100 - 34.6	1054.82811677156	11.46	741.035330351725	701.994778813183	755.364827582886	839.47905075855	776.144068893592	775.183419858042	748.901491165205	752.679522254509	790.973469783296	895.519019374322	852.031407648528	834.701277583064	883.402535453171	858.064148142726	861.057548327399	896.311061691716	873.715340284181	1028.14615767024	944.288080449047	988.78007002699	953.468360659387	771.578338051992	804.934986251076	542.788021660072	811.851255811352	833.076218572303	822.671399567651	824.050549462559	651.911566696298	872.942727204272	900.465371422284	826.928994089653	895.686263932477	991.33177688989	880.863097915612
3.66_932.6051m/z		932.605089318586	1	3.65896666666667	0.0629333333333331	10	0.182324691389342	0.0660491804657481	34.1050415618289	T1DM+D25	T1DM	36.7 - 100	105.283150042851	192.39	12.8135185527555	15.4928964085939	12.7043179572147	0	0	0	0	0	0	0	0	0	0	0	0	5.32882314526096	0	0	35.8784369583378	35.7326128326675	23.5182242973826	10.353919584163	6.68344694786857	0	0	0	0	106.604966738038	76.2577597696351	36.6873460433498	0	0	32.583415545189	0	0
3.18_956.5238m/z		956.523758303934	1	3.17728333333333	0.259033333333333	1	0.0116943680695064	0.00871859896752713	3.45424345407839	T1DM+D25	T1DM	100 - 93.6	494.629758033022	61.58	669.130676347728	611.935176559439	586.125341526555	35.8036599365359	44.0571236475979	27.2371802252224	15.0017089843591	18.7190847665285	25.5505966986372	65.0282110973451	44.3572306968456	43.9070413400684	13.8401070565214	35.9009006718493	63.8411233130774	91.1350034889169	67.882515368137	84.5989911717261	191.354811371206	278.580547978573	268.523435766542	14.2610719045631	5.6805791497544	12.2584861605144	6.10285646056812	23.8112260334546	18.4299073773144	374.78964896639	539.17864816776	220.288273604421	161.567604929997	204.702455028898	285.823882103898	151.228239203481	278.663057797501
0.41_1050.6853m/z		1050.68530703019	1	0.411233333333333	0.0190833333333333	1	0.188130553263672	0.0660491804657481	Infinity	Normal	T1DM	100 - 55.7	175.470793832584	349.95	0	0	0	0	0	0	0	0	0	0	0	0	0	0	0	0	0	0	0	0	0	0	0	0	0	0	0	2461.05328994639	2525.7106607559	803.772245772978	0	0	0	0	0
2.73_1091.7245m/z		1091.72450023985	1	2.7272	0.02135	1	4.76780837033175E-10	2.1992763214465E-09	30.5101603337934	T1DM	Normal	100	413.818395758714	94.91	0	0	0	0	0	0	0	0	0	0	0	0	0	0	0	0	0	0	0	0	0	0	0	0	0	0	0	201.652109290219	57.6991679774243	188.237555784539	0	0	0	239.95777166599	500.633216601628
3.97_1194.7567m/z		1194.75673373383	1	3.97166666666667	0.203516666666667	1	2.10518853793751E-07	5.91323951486069E-07	48.8210185176755	Normal	T1DM+D25	100 - 68.2 - 16.2	545.542781778515	119.79	641.965401977258	688.851590594329	429.239960298959	330.861791970335	300.856624059319	244.467696103049	1586.84230560577	1591.25722086997	1516.24046491837	15.2449439579278	17.8831862757576	15.564358176563	140.870867088365	56.3999572929967	139.441503681559	2044.83778531926	2038.46154204726	1725.39725873217	0	0	0	302.718282282598	409.41363138526	536.093190925909	45.2641276888064	41.3817767537355	72.9540636198827	604.859197596562	1066.55864264265	1171.32251838302	45.5225066728467	119.03431963313	63.1050821373852	157.841298538319	116.996853586589
[truncated: 119 more columns]
