# Supplementary material for: Dihydromyricetin preserves β-cell function in type 1 diabetes via PI3K/AKT-mediated metabolic reprogramming
Source: Front Nutr. 2025 Oct 2;12:1682308. doi: 10.3389/fnut.2025.1682308 (PMC12527859; doi:10.3389/fnut.2025.1682308)
Supplement: Supplementary file 1 [file Data_Sheet_1.zip › Supplementary Materials/Table S2, LC-MSMS compounds (negative mode).csv]

															Normalised abundance
															Normal																																	T1DM
Compound	Neutral mass (Da)	m/z	Charge	Retention time (min)	Chromatographic peak width (min)	Identifications	Anova (p)	q Value	Max Fold Change	Highest Mean	Lowest Mean	Isotope Distribution	Maximum Abundance	Minimum CV%	N-09-neg-04	N-09-neg-05	N-09-neg-06	N-12-neg-04	N-12-neg-05	N-12-neg-06	N-19-neg-04	N-19-neg-05	N-19-neg-06	N-21-neg-04	N-21-neg-05	N-21-neg-06	N-28-neg-04	N-28-neg-05	N-28-neg-06	N-39-neg-04	N-39-neg-05	N-39-neg-06	N-51-neg-04	N-51-neg-05	N-51-neg-06	N-56-neg-04	N-56-neg-05	N-56-neg-06	N-61-neg-04	N-61-neg-05	N-61-neg-06	N-71-neg-04	N-71-neg-05	N-71-neg-06	N-73-neg-04	N-73-neg-05	N-73-neg-06	T-03-neg-04	T-03-neg-05
0.86_74.0254m/z		74.0254193053236	1	0.85785	0.113	1	0.555006504757744	0.106827693900838	1.12116125071155	T1DM	Normal	100 - 0.0406	152.912164559592	26.90	232.708485229088	220.082024864337	237.298840557566	83.041692211736	76.7124239629789	90.7918179195537	146.456436465694	158.486413399192	177.982834828946	137.68514445964	138.789899702712	149.341766778552	114.128378307413	112.025941958055	113.575940742786	156.14980204262	148.735878136278	152.233016536463	174.19177866985	210.805034225935	233.233375950587	0	0	0	100.519846999718	102.764588227186	102.203540458431	102.466930119114	124.774899019303	130.109811764211	194.336926567622	189.283404606556	189.864281668367	206.256458012099	199.927050417731
0.75_85.0305m/z		85.0305389836537	2	0.752683333333333	0.0764166666666667	3	0.0106355489022834	0.00842712839164132	2.02783810421792	T1DM	Normal	100 - 0.293	113.214367844833	39.32	62.8724754618182	66.0604416563749	63.4790786448046	52.1724020315484	57.3317345571904	44.9026757122355	49.4737079692768	73.0986072996287	51.0481577361112	64.7523774032807	59.1031578601255	74.2907354874751	69.6996932223143	64.0440401847925	43.8560329425375	93.810619887483	80.6219041383866	89.3876974374565	63.8532609819274	83.4863551780513	85.154020723942	0	0	0	51.0374631879306	56.6392868020193	52.5614104052176	39.7680153516339	34.9478168171341	45.498343810702	55.0282155674317	55.7465719167809	58.6664089380286	63.9074895683172	69.032120007695
0.75_87.0097m/z		87.0096524766017	1	0.752683333333333	0.2983	1	0.137471826933473	0.0461780371692019	1.1895166319093	T1DM	Normal	100	266.998296877021	12.13	236.457198742834	240.838737654299	238.728313684963	203.787813298129	183.550113340623	177.121675535771	248.034667566494	278.591382748889	289.492426694458	243.233978581099	251.497948862598	250.669252956108	266.34842219397	243.263483574044	248.189229281661	227.822576021161	235.024439722633	228.633651807119	197.6459001095	242.858707061136	221.587146358603	0	0	0	185.423478081438	194.735622048247	192.552866405384	350.934515684462	344.493653130532	329.434819181234	274.724964160035	288.974120212774	292.512074514209	285.649372057064	267.583131129555
0.75_89.0254m/z		89.0253897797331	1	0.752683333333333	0.1867	5	0.00536211315415525	0.00517525247730642	1.69938862643083	T1DM	Normal	100 - 3.73 - 0.529	4106.03794528159	15.39	2768.20962347374	2837.45736026596	2840.75549825331	2201.43186827674	2122.35874118323	2068.63821846784	2180.1936212656	2487.00200713231	2718.62341617932	2738.39853154372	2714.34326579001	2710.80373761631	2495.57539427752	2405.73948740735	2437.13492246692	3632.33044282951	3408.59997900075	3456.15701865771	2847.5694316108	3464.40967385871	3457.70682263051	117.83311713503	77.9558759920336	115.881055745113	1950.24776589443	2083.63529482112	2153.79937065713	2002.60334614907	2116.62795688975	1968.82764453432	3070.83235967902	2975.36826336792	3107.06625530756	3076.95689387697	2819.25557793882
0.69_96.9612m/z		96.9611895513556	1	0.690216666666667	0.0477	1	0.678048634516207	0.120135571754249	1.06754453386252	Normal	T1DM	100 - 0.7	1454.20223629901	12.26	1346.7826046733	1365.69572433102	1329.15415023549	1889.74436367994	1945.81220257424	1971.01639974683	1102.47278106938	1257.31735344989	1366.5319870631	1415.80888443492	1381.09760798388	1432.8725994214	1134.16858585222	1134.05781243736	1103.38350325476	1278.56130355812	1264.65894531586	1289.19628191508	1210.40800314637	1471.96033337234	1499.56929175977	126.25723666425	216.373412349085	367.903323708663	1469.66309404925	1559.81861908709	1566.81735264039	2249.70811421457	2302.73080305371	2288.19866467402	2255.61686208789	2167.84095162765	2227.47464443534	1473.78823031862	1368.94035561546
1.26_96.9614m/z		96.9613625301665	1	1.2551	1.47778333333333	1	0.057649823055667	0.0267006275549333	1.19377327368738	T1DM	Normal	100 - 0.774	158599.882142058	13.31	137122.543905556	138267.398278344	135517.098682889	115426.950904009	113142.100781457	113886.06175416	100772.37154655	129435.454417507	136433.312942894	114393.468805167	119365.154330341	120416.540935751	120412.432546165	116905.812273219	113459.131983387	197786.760097865	204363.263075995	204143.955077716	124255.266765055	188899.034898428	184246.552121992	18795.7704769278	12905.3782319676	17251.0849294152	126852.400929523	131676.473568901	126998.169408775	143847.115171001	163599.111772361	160945.756171504	187571.435928768	184883.732792832	180269.248459318	152095.156907705	147387.930433908
0.75_101.0254m/z		101.025355780328	1	0.752683333333333	0.0995166666666667	4	0.0865901233176891	0.0349026869139457	1.32568854363386	T1DM	Normal	100 - 0.167	161.847204987033	19.87	116.979254569585	118.719842943075	107.439224915214	112.957885343127	100.223347253318	88.446536288015	151.3546257298	186.72532990894	186.299239719606	163.094766555973	149.503608469186	159.937869005753	137.298819584327	130.866686912449	136.653434983714	189.320836334407	170.934095557088	146.184940737993	101.839207023834	128.683094603607	116.304769162082	0	0	0	86.7020883157976	97.3995598517794	103.563400110915	129.319594015403	135.360138255828	125.914225795943	153.713326769875	134.147118110585	162.931055919517	142.715952468169	152.32897998743
0.76_103.0411m/z		103.041050093112	1	0.7621	0.0820833333333333	6	0.200949341334238	0.0587647974645044	1.59771527404169	T1DM	Normal	100 - 7	205.20007316334	27.65	169.865480222069	164.881553375925	173.577977879869	144.107791190986	114.986792444172	117.836633700259	144.780935953646	163.156064846766	174.424473593606	142.470000673712	126.964203458726	130.485492957048	116.274710774035	120.245260903565	121.921573325717	98.1504184894718	93.8408148716794	87.269512813866	125.67341021338	135.09456781067	151.291176207364	0	0	0	117.279969832148	108.724642945304	131.393771983871	126.227439568469	119.868493668571	139.66437871834	235.9739152267	216.066139254311	225.806013513329	102.367004839106	102.364184777426
0.75_105.0204m/z		105.020402549276	1	0.747116666666667	0.0820833333333333	2	0.0330293017184284	0.0184126736836535	1.55154349711055	T1DM+D25	Normal	100 - 0.0438	123.166040383308	18.20	55.1707223001682	59.6899030137159	61.3183551543992	73.5889887830566	71.8345875684107	61.6994092472074	50.0831470577713	59.4615054571798	73.8043653423059	80.0040131036607	89.4957003718162	71.6853472171951	102.486702415409	92.106539221636	98.4682514609715	55.6696728334315	64.2614009882953	60.6639782887821	49.2269769501701	71.1416403579375	55.7917891104102	0	0	0	152.871619320744	135.394248301157	160.269056428727	163.199033981928	159.051369247802	145.834124230118	68.9887708747052	92.9288161458415	83.4460503354413	54.1765163118189	52.0696559791302
0.92_107.0512m/z		107.051154193523	1	0.924066666666667	0.193333333333333	2	2.90747481646036E-08	2.12042495508869E-07	18.3280022574345	T1DM+D25	T1DM	100 - 7.76	1426.2587364649	36.30	1830.82040512881	1853.8987488856	1972.06756068543	1112.2330406884	1010.41100665931	1019.19529869452	554.945146493476	701.88482216424	775.122875271263	891.049175270234	871.455446867568	865.036304905909	1086.89633341752	1053.20371169867	1110.91371763162	606.679740908217	578.929011808218	569.450834481635	1187.22721014704	1536.44157084338	1691.08267254981	0	0	0	1299.42208011728	1339.41323796966	1347.68005368344	611.719001583969	658.056955700699	619.553016891847	960.826027027082	932.770214372339	975.581326590979	75.0154248677817	75.0541988714419
0.75_111.0099m/z		111.009871049241	1	0.752683333333333	0.425383333333333	1	0.140828786404168	0.0468949780764422	1.30398501229428	T1DM+D25	Normal	100 - 4.29	5282.68194254851	17.62	3388.40639163022	3427.60737885146	3415.32671416893	3610.69131503244	3400.10946641372	3441.37534444097	3585.08033721428	4173.80977662308	4392.28438158537	4159.08198906446	4292.29593489629	4207.08045238861	4108.6843819217	3932.36925138539	3948.01246567525	4800.16894697347	4565.7894649025	4572.90990444613	3672.56787489193	4609.73761970854	4741.96640136598	54.9404868708989	5.95159478315019	14.8265991378725	3119.289781944	3300.13719674192	3274.06776612733	7228.73054364397	7416.29557627037	7178.1983095069	5884.57915124299	5805.73915316103	5960.92776791413	3952.06132084075	3789.99452596343
0.75_115.0051m/z		115.005121544018	1	0.747116666666667	0.17195	2	0.110966418128609	0.0405496407794708	1.43772774142159	T1DM+D25	Normal	100 - 0.57	1006.39473249424	29.54	1069.81176807907	1071.87730259902	1081.06741183218	398.228530115551	388.446766805214	402.66941878438	659.049461025034	759.665502696483	824.623779342514	837.975403947812	820.187856584112	825.90406084761	716.971508212099	713.71143024844	708.448042700575	1094.37293075435	1080.693494152	1060.13019982597	731.11255839222	935.384466708823	928.972569309804	0	0	0	516.859394864369	547.463050271038	576.20502007201	537.455782888137	501.560796390889	497.115701528968	953.737437651079	925.057352128648	934.903903671098	814.473090390902	762.21736831061
0.89_115.0404m/z		115.040363074381	1	0.888366666666667	0.174283333333333	4	0.274279224461749	0.0724606349356503	1.46758708073687	Normal	T1DM	100 - 67.3 - 0.0533	302.274453946226	25.87	329.339428416376	342.513989162738	355.151935139087	257.596532059475	255.480706894844	260.496810764498	316.846335618697	365.350520057914	397.674799068834	397.202016802975	419.029745976541	421.650768991182	356.070558709213	327.438924323758	334.0017094011	274.337475853187	258.52984744328	276.056343547448	282.941720058685	345.858129509702	378.375650872184	0	0	3.53657800639565	217.81580412143	251.652707898301	246.904526085379	276.684568843536	272.036428289385	251.587852310129	517.864290019167	476.232821967467	508.797454012559	269.508760820355	258.400454865857
0.74_117.0204m/z		117.020408507733	1	0.740783333333333	0.0728166666666666	2	0.0855320834969214	0.0346819452051021	1.49821861817971	T1DM	Normal	100 - 0.833	343.170227296966	34.39	257.009964726616	293.805631564492	282.374374891624	185.153408520012	163.517916271796	179.202124708724	194.809078442192	206.0932995197	239.112030964131	240.440333672183	237.442221534418	225.889916979367	237.203863942154	242.794471390904	233.601008900961	261.158622320984	257.453394413761	256.870656236439	294.934391592624	364.095287657553	367.082278606279	0	0	0	144.946474462989	161.343980915415	177.448728264914	251.690387505145	251.269933711642	229.625328658642	353.65221018231	363.670784861418	405.029541331286	144.805825906252	133.278035414432
0.77_117.0566m/z		117.056586195848	1	0.770183333333333	0.0865833333333333	8	0.114987942355013	0.0415790515369046	1.22496871733098	T1DM	Normal	100 - 9.35	718.555740026901	12.31	620.652408554134	651.354741285683	729.175668042107	715.092105001067	607.299844435053	586.263558628755	586.338592326024	712.260338524134	854.403408894555	688.733230556106	633.135387115099	609.492396838266	589.313447050446	583.715643730443	646.708862046612	535.010943819819	456.34631486644	471.177964212071	543.646130834232	693.697431058118	796.840063016422	0	0	0	757.961281044862	795.877792549979	940.457602795531	381.128400817998	348.653037326512	319.398081840297	821.530734416973	759.094176135838	922.746514558228	830.181650415427	676.556101061023
0.75_119.0373m/z		119.037311024445	1	0.747116666666667	0.100883333333333	6	0.268989345417165	0.0716480064925082	1.0926671749528	T1DM	Normal	100 - 1.54	256.505685726439	9.62	273.437221780984	295.866392089227	270.610282999763	311.276234640337	302.810661241389	303.644810696233	249.998003770879	298.61937503026	300.228922240776	247.372495754803	254.398676152233	252.874939203879	222.036103832377	224.335905981748	218.513492905995	214.12403001703	209.532389444703	211.079493431898	240.412642897894	303.470375274201	294.970387207609	0	0	0	235.286471864979	232.549777376562	245.69347882894	196.468086577157	243.135651572055	219.395202532882	293.161851768182	286.138175904739	295.37087519427	180.356714118007	178.631475776355
0.94_119.0511m/z		119.051143938047	1	0.94405	0.285783333333333	3	0.0139587683417342	0.0102523465214985	3.49707506134302	Normal	T1DM	100 - 18.6	878.528711752127	10.99	969.279496214956	978.612299512518	1000.91638424951	1271.29745878496	1208.1832877465	1252.46300011572	787.781616948804	974.875703282792	1055.26555108315	1039.75108438146	994.058770052884	982.751165457906	795.580300058822	783.869061594985	786.719348436038	1064.05402809871	1032.17683834312	1019.31628577776	888.577120051293	1206.16056211064	1178.6224201067	0	0	0	883.22002401038	926.622409646502	938.80455335324	325.258965961281	329.736519546114	349.729941568071	1320.70857328805	1284.99176832414	1362.06294971319	357.537665344912	330.374667711658
0.77_121.0307m/z		121.030712131045	1	0.773983333333333	0.109116666666667	1	2.13177984090818E-05	6.45765911710788E-05	1.88124973228787	T1DM	Normal	100 - 5.52	284.334002921684	19.55	185.23182915637	207.605376269782	195.771700620381	143.575281648432	133.79127248985	130.36790290548	114.389180117933	146.337753568516	146.215161984134	128.788991805317	143.455378657265	117.836944486749	166.617662813472	166.21003081707	144.728121291198	170.754108317531	162.254698781452	151.4003169878	122.979690510271	159.40676320192	132.026044323761	116.578121965078	100.895264025932	128.572908792056	124.156636838937	139.209878642001	138.790113605402	199.584991431955	225.939508184291	197.878045506229	144.679723373565	144.567109324885	157.057138941544	176.471822670693	175.437923077493
0.97_121.0662m/z		121.066167722183	1	0.967333333333333	0.126833333333333	3	4.47419878923938E-14	2.01457170242839E-12	35.0197154993336	T1DM+D25	T1DM	100 - 2.89	472.218845422498	25.11	71.8005812088364	75.1912847653341	70.2101662533627	181.051030155183	185.27008648618	181.879357243969	40.3015639371264	59.9719208441478	60.4130610010056	127.493054062016	131.282308633966	140.028210953702	155.78421828821	148.953185090536	160.298321623148	180.371306843027	152.061896746943	162.940683665152	70.4285446364649	94.5399891738637	101.641325092023	0.0203984132784329	0.0454276100799954	0.0192700573970169	69.8433667818871	68.1950915286379	77.5794839658174	1.23271676756623	3.6924555978357	0.386257055297865	59.547944953166	59.7657260052517	61.5961226791105	3.63056069509684	0.591720729038629
0.73_124.0088m/z		124.008758712979	1	0.733933333333333	0.3322	1	0.0326901558744734	0.018309452993689	2.69072266186708	T1DM	Normal	100 - 20.6 - 4.11	6485.06077527675	14.66	2386.61659466854	2415.38965890118	2441.94217266487	1873.32582795289	1745.24174129287	1748.46320681464	2084.74580996583	2417.51403623251	2566.12785993077	1979.42768904249	2049.93443988753	2002.36881335917	2781.2854058323	2627.74222170351	2649.93111585978	3766.6115904539	3606.38534477565	3630.7560118559	2996.71517851089	3855.71971075142	3842.98468115553	0	6.01001311249671	9.31804734806299	1706.4506795488	1781.71804834618	1733.81424037754	2762.11093232361	2796.85628476587	2651.83369382293	3602.85182909702	3455.38774577784	3559.56010651887	2983.16631831769	2836.90668817107
0.91_127.0775m/z		127.077497267627	1	0.91225	0.0942333333333334	2	0.607862083447434	0.109784911243887	2.23180543913063	Normal	T1DM+D25	100 - 0.292	138.272080150109	48.92	85.4161540908902	78.8681414648329	77.7263468645069	101.020962143291	90.9311280677419	89.3780504761466	149.721611141238	179.888544815422	184.261573928351	82.5076601546292	77.9717953457175	76.7479674585321	198.945238474916	194.242563220461	195.37732735818	141.51233809077	137.465713907519	144.224731400315	145.498342101486	187.411982157013	198.293160292946	0	0	0	86.4600742599593	88.4649450297739	81.9030190246345	185.864376714363	208.799336649944	200.803508998501	309.774655357255	286.354644023774	297.142751940495	117.61299360254	115.908087191201
0.80_128.0364m/z		128.036358321187	1	0.804483333333333	0.185883333333333	2	0.147086639267817	0.0482393630954457	1.40787024512538	T1DM+D25	T1DM	100 - 9.98	14832.1924335344	15.70	7536.84869944712	7749.56999278041	7829.21014339975	13184.8162151376	12698.1400531206	12916.3561544556	9785.02957241674	11169.961330381	12145.6415788391	13637.7194572129	13432.870070826	13516.4801825217	12934.3525051483	12389.815726989	12687.2067896643	9440.45784906044	9110.6571055605	9105.14648877358	9324.55623847659	11431.324978212	11748.8414589772	303.531302399646	2.20148961817316	248.23836057982	13083.2949785578	13494.1441607319	13575.3928482212	8669.3427521123	8939.59125819716	8714.71074723092	24828.1300112158	24016.6389590956	24763.9485415446	11194.0827401375	10405.2412888694
0.92_129.0566m/z		129.056640594692	1	0.92015	0.166666666666667	5	0.401263668262593	0.0896132879468233	1.22007123219852	T1DM+D25	T1DM	100 - 9.43 - 1.31	3230.26489404933	27.18	3817.33907302547	3860.97912727725	3841.93904025681	2543.82948508474	2315.30732029025	2348.71996677441	3219.12165115167	3832.32754164276	4269.49743975977	4734.27579309181	4731.21474200696	4732.70455828366	2848.7785460349	2756.25524657492	2806.87806501839	2872.78089659392	2673.47268326156	2714.55736536591	3832.7357456174	4899.66477721343	5071.30891862424	1.71396786830213	1.64551223084239	0.244887160949648	1806.3710193538	1863.2469859723	1865.86214236879	2668.38411337736	2798.45927107775	2763.61077031309	5428.73969788709	5250.28764266212	5559.4606125493	3158.6111487793	2952.85095254957
0.74_131.0809m/z		131.08088128023	1	0.740783333333333	0.148833333333333	2	0.0892173343403252	0.035564789531784	1.32838143010805	T1DM	Normal	100 - 4.02	2056.69696458076	8.91	1499.96446311893	1588.68365536942	1677.82069839086	1884.05507462308	1678.02008293482	1666.62776750883	1396.77231774936	1509.05699811252	1700.12582177962	1913.9588556943	1799.48531456813	1732.76537303346	1606.73072547711	1516.39734328982	1654.87108703995	1535.38412120664	1371.51165712924	1378.27131119624	1403.0914861608	1760.66537281661	1910.1001204897	0	0	0	1488.2186746637	1551.08218721566	1683.25754169805	1393.73737269861	1287.08863856676	1201.86232907685	2777.84552144256	2644.68689416376	2880.86678052801	2030.43089735821	1815.80246037961
0.75_133.0154m/z		133.015370803306	1	0.747116666666667	0.171716666666667	2	0.0774605292099386	0.0326189995482725	1.51261462759245	T1DM+D25	Normal	100 - 5.27	3813.01754561038	27.04	3802.67641602912	3852.45960756317	3782.70521992248	1332.50338637897	1262.51758960158	1300.37518704803	2389.46909823825	2764.34599808354	2907.89150012113	3072.66628770813	3089.88061714447	3059.61804905488	2509.98401571404	2380.63386746965	2392.76215930886	3905.23651696382	3808.37110812739	3847.31277331137	2680.1181761938	3392.68251448233	3385.5205483613	0	0	0	1953.96663933522	2045.00504972148	2013.80980022242	2017.91789528193	1996.90731787897	1953.65817002858	3487.61479293855	3358.40080234877	3439.79451650251	3080.6692561521	2865.55203247486
0.75_135.0311m/z		135.031140534558	1	0.747116666666667	0.146616666666667	3	0.0460737548684538	0.0229810145739775	1.40128785772223	T1DM+D25	Normal	100 - 6.34 - 3.79	1683.23864842418	11.15	1335.87724771522	1408.91211944027	1353.80436771586	1499.53616581867	1414.28743547068	1436.94096464024	1025.7238504276	1151.17869515401	1181.68471059787	1228.12477020984	1237.36445484962	1249.55271500644	1264.87602841578	1255.63520384949	1252.60443486792	1036.56294800867	1026.05420947013	1019.96580298215	1056.71992373551	1265.81154704328	1271.13649653862	14.4765039764615	12.8872586798627	12.955706559978	1681.0727153322	1736.9477297626	1763.0561954037	1766.05247334588	1775.78740596228	1733.55745396586	1094.129165983	1039.79249755796	1036.80571507108	1108.91541590796	1036.96733227642
0.88_137.0262m/z		137.026240381255	1	0.876916666666667	0.08955	1	0.000439069867961051	0.000756579293744658	2.06007518967212	T1DM+D25	T1DM	100 - 1.18	142.247752060262	30.70	80.5864780295605	73.5917071251388	80.1296758007967	43.1115910517975	50.4294387328366	56.0309015767905	45.9773420390937	58.0637136720164	65.080870036801	81.9856637137162	87.464321403811	84.0474658935409	83.7444513930132	71.5357214493171	71.0685049573016	63.3076399730107	54.878903810147	56.9569574911928	82.4994131388822	94.5184607543993	92.1204706340708	29.4333745106688	24.8859138416908	30.5027593120255	90.0969305381234	94.0604115052848	94.8421070270836	87.508875952808	120.745867141313	94.4032978976748	97.6248600252669	108.856496753942	114.400210969122	69.2233321131032	73.4157935111665
0.76_140.0839m/z		140.083912611748	1	0.7621	0.0675	1	0.0404532520528038	0.0211584349026271	3.16399305433361	T1DM+D25	T1DM	100	235.945399557538	52.17	188.022514483525	185.880604223622	189.231263016179	122.169396287942	115.023552013944	114.041556724485	68.2655862911375	71.7800520338252	88.3389724907286	141.70588015143	142.695371442298	136.123972234484	283.628016464489	261.709052493131	279.842134783071	108.011058897713	102.51703472524	104.480856391827	51.0586403014562	61.8821973208587	62.424975471043	0	0	0	152.867313631291	164.357341593786	173.00707277333	7.77755404466614	15.1243457008986	7.2593674276942	169.693781405606	168.650364493927	182.685329929495	50.2343061450852	44.6121453221077
0.73_145.0627m/z		145.062712945937	1	0.733933333333333	0.156466666666667	4	0.0777643470724729	0.0326517920477839	1.89943671663422	T1DM	Normal	100 - 33.5	4210.2247521722	7.06	2028.41323940648	2057.26461590155	2073.57543363843	2802.69247220469	2609.32385188326	2638.57835545693	2168.01329371034	2385.21865621865	2643.04270458885	2268.06083989843	2241.87918425564	2236.39665032951	2481.02314500187	2416.95601978945	2429.50651789204	2268.85099457678	2167.06151577105	2202.14312491893	2382.13444279252	2967.92146654293	3023.48594608497	0	0	4.42196140817921	2381.59975861046	2533.24235481842	2625.52966886847	2150.33546677322	2180.92645565604	2065.29086679486	2959.75003817051	2801.97258883322	2952.03000508665	2295.62105581163	2105.48622267891
0.75_149.0455m/z		149.045508790909	1	0.747116666666667	0.0630333333333334	11	0.000371522591165685	0.000659951410954069	2.26607283484822	T1DM+D25	Normal	100 - 2.41	120.588770370856	19.59	55.6357494321784	78.1249990505772	52.8269089216193	73.7705658840245	82.7149524294896	73.2996295610506	49.7966006935293	56.43521714653	43.1187397482645	55.8458024577427	60.7712283874961	70.7303748165946	68.7861851483205	87.9622209808512	58.1238605682273	42.3168440959642	39.281670650823	38.0913847541371	42.0263563283287	42.4743530878043	40.8987621547179	0	0	0	92.0242437149229	87.8072379458373	77.2359340147305	26.9452247529581	47.0025733436151	42.4047484191951	56.3048467608286	56.9932527571487	56.3402282144447	81.9490281582076	66.8324853538828
0.75_151.0282m/z		151.028228962816	1	0.752683333333333	0.0897	2	0.0183471963824952	0.0123482303689259	5.19428690372359	T1DM+D25	T1DM	100 - 7.11 - 8.79	689.270281239547	16.97	464.622504413108	501.16986586495	499.773188890939	131.808370849265	130.639119919078	113.032009458944	90.0446310654311	103.969954933014	102.018319641112	106.841126068137	116.972134022747	103.099773406039	166.39340560095	143.273942674106	136.34558784906	123.702625886915	108.48289113811	135.320697856156	105.544517084685	138.785835388492	102.181602606553	0	0	0	114.86153919172	130.685576030545	124.224646782393	53.3414696409555	63.9891469971419	72.4778509752128	239.074346589589	191.668340646495	236.568177100188	147.842198723165	124.529441480301
0.79_155.1086m/z		155.108559100571	1	0.785416666666667	0.07345	2	0.317183596476447	0.0799076275727526	1.59736356768981	Normal	T1DM	100 - 32.4	116.640121991617	46.37	127.632346094957	142.143703622665	140.802123876056	93.9859329915342	100.697026653319	87.7821457583182	88.8437522809535	114.623407650868	119.097088649214	135.422445438154	133.984368447554	134.807009186641	164.45222789834	169.259638025681	167.43124163304	201.820458374827	185.713018697053	194.896139823813	101.13700463979	114.839693666234	145.05383945795	0	0	0	86.3804263631116	86.332610040882	90.8628310830733	64.9036074300515	63.9163801759522	64.7409717517687	171.498289927441	174.178667432593	181.885628651519	91.5177417776416	80.6610120985007
0.83_156.0678m/z		156.067772080078	1	0.834983333333333	0.08005	2	0.213309747784258	0.0613455225592417	1.40067631458659	T1DM+D25	T1DM	100 - 22.9	380.045070418581	31.78	476.364267417467	512.172013709873	521.856268476875	211.793687888935	204.266715500788	214.2303380943	313.960321972546	346.934831264415	375.560020602339	336.83807044354	340.297488535148	333.684134399754	342.604619823697	333.073151225088	364.39218930336	286.651521617137	267.241238761658	274.910392746879	549.922242711699	659.28694631287	723.097069404039	8.65773033351166	0	11.4556736000096	254.890131147642	251.99563800326	278.007361982455	227.365111271206	203.110863061523	188.711060825736	405.329427319694	384.962421519845	425.871751607077	295.750163850581	246.750927645918
0.73_157.0391m/z		157.0390905397	1	0.733933333333333	0.0536333333333333	1	0.077134333370419	0.0325645792858928	1.40119286922017	T1DM	Normal	100 - 8.11 - 25.5	519.593845201447	10.25	421.7079030947	429.487924292145	429.031768349537	384.265576694744	372.460823070764	370.972662019804	374.720148166508	441.087605652073	425.956845858441	437.681265610045	393.270294846754	446.234439147001	444.01580291432	432.574534493938	409.329121859495	492.188169277154	487.24443923533	521.898104655381	410.239784210575	524.484781569952	477.247238322395	0.0587546990453979	0	0	350.550682005038	345.404980737835	326.361591406817	317.551518477257	326.62097557048	343.161124037785	375.145587140882	360.446638295553	365.741472108067	404.386622448011	341.406499460182
1.02_157.0877m/z		157.087660728543	1	1.0207	0.13055	2	0.111922824665147	0.0407844446066812	1.61917204449693	T1DM+D25	T1DM	100 - 3.32 - 0.0282	198.462355690012	37.62	181.497386572414	181.365406225012	169.848129052695	334.359356066418	285.357592038181	286.269612502943	195.929406304383	235.594753169947	283.035211521098	285.670707110462	257.763823073133	266.304170264979	254.613542255049	256.680088694072	231.274383603151	169.568695786251	170.501013241018	156.411738252953	104.386033291211	154.779346927932	137.683634170582	9.22340046996822	5.06127639177279	10.4346702248971	239.390771637839	228.518556857135	222.268808062724	186.559604761864	215.152139997929	198.743258883949	202.016204499642	202.874420660797	210.983352110655	193.192206693527	144.737831855306
0.83_158.0830m/z		158.083006168652	1	0.827366666666667	0.102933333333333	6	0.0335031801775053	0.0185938654072019	1.64882337699568	T1DM+D25	Normal	100 - 17.7	1471.43353743286	17.01	1371.83339844373	1409.97107813795	1448.26329648903	687.962926038535	628.02582718994	655.016068766751	996.528008629537	1138.02426401434	1253.60450212842	899.881148598125	919.464962121367	896.745396493994	1076.38996359952	1012.18800878181	1086.57621964779	889.125081950149	825.744692968482	830.411369964976	1115.08928930231	1354.41630373279	1443.5579773214	0	0	0	790.489398753271	839.777863384168	898.069041509406	593.760231277654	607.434324915258	539.023521158231	1074.87926305183	1050.64564459414	1116.77237926837	1548.67749894635	1393.45748495109
0.92_158.1195m/z		158.119470017581	1	0.924066666666667	0.0904	1	0.13943864828246	0.0466269757873024	1.39304954988266	T1DM+D25	Normal	100 - 0.671	102.385729884786	25.81	106.235634123393	104.701836733485	101.851813319201	151.006241920095	133.931359606284	129.453320806421	64.2805588754373	80.617971730575	92.7013597533399	115.393699579121	100.166560378369	118.780155784197	78.1320924939601	78.8818641261361	83.747394064366	94.2004624492828	76.7720763285094	75.617781231381	54.9239952440876	69.7289854743264	81.8784359207158	0	0	0	61.1089431953035	63.6608851266079	66.1545146148258	29.5832816109591	32.9809201285887	24.408171941391	48.4336233784554	47.6750338091179	58.4101985151948	67.414173898128	51.9456583840783
0.95_160.0769m/z		160.07689946014	1	0.947983333333333	0.100816666666667	1	0.0352014993555529	0.0191969169788754	2.15347594703999	T1DM+D25	Normal	100 - 9.15	408.319646975038	21.93	254.184875045831	267.179106070032	317.045533799888	258.895773661739	242.147657142411	234.697806994368	127.072484286082	165.833993059081	214.782638627487	205.945727379692	189.391334045119	189.997878156242	241.963935618424	236.504462008185	261.574325362208	411.717396590709	374.020159519776	365.264294310109	144.858969527831	176.860858443466	204.124719625341	0	0	0	66.1625661621355	71.4178560258181	83.1020834379465	109.328220926705	113.1694413136	90.7880343816049	215.285933540736	189.978580704293	233.819143567763	281.539689830512	257.479929876817
0.75_161.0473m/z		161.047288226493	1	0.747116666666667	0.145033333333333	4	0.0322947782816239	0.0181713874973419	1.53465543818936	T1DM+D25	Normal	100 - 54.3	495.607966656667	15.76	392.501615180091	415.73482724171	397.798180483248	426.912378280561	394.655499771932	403.290389960782	278.304324206487	320.076022658911	331.024084211457	395.536554852404	405.473913256933	372.866603507073	415.59771431039	385.714967292325	407.04684268988	306.942604951783	312.535481010866	306.243308890133	266.585085434866	342.06480069044	351.894700845096	0	0	0	369.649164270226	422.839825379606	432.073630006437	227.766554115399	270.279774567174	229.624487465191	359.074205418131	348.485988834449	368.562788618228	406.155321499039	382.646116852101
0.75_163.0372m/z		163.037234006049	1	0.752683333333333	0.0897	6	0.0425755531559946	0.0218167108190799	1.60561630559019	T1DM+D25	Normal	100 - 89.4	424.967800298215	16.29	272.784310127774	272.382764971395	246.223686204692	268.141597533844	246.19975136997	235.241366093951	249.139831861375	331.133479745778	281.312312128627	273.967637785359	240.297995533824	270.982966770992	390.46798128359	342.329816763911	288.652114206396	225.631185287241	260.356184598085	223.989617749383	282.525662938094	359.113354661983	323.052882407394	0	0	0	331.875139795113	369.084999312518	298.355533577245	262.247337126441	272.438280083727	267.129493835726	349.609861176503	355.979669417029	343.654999238932	312.248598245152	254.982082203124
0.74_167.0223m/z		167.022294251978	1	0.740783333333333	0.0894333333333333	1	0.00390518436989606	0.00406865108280309	1.85249292983122	T1DM	Normal	100 - 8.05 - 1.25	10906.2112556891	17.71	6797.69871067404	6833.0998349417	6826.30394237013	4518.68706310028	4025.70447898871	4117.94116904372	6154.10917140199	7085.46992333362	7512.59891999016	5665.796450905	5460.92548432116	5441.49280431126	5057.95573600111	4919.10686601679	4920.32789476696	9173.77844724803	9166.78351072477	9178.23120790185	8031.92506359697	10371.6664952335	10273.4122324038	14.0494378559937	21.9042301524498	23.2279089061957	4424.32814391342	4630.57103462504	4698.58622989437	1820.2407362226	1701.3623890382	1728.63941418828	11358.5099581649	10945.5722711818	11381.4206605656	7960.54072858183	7614.92827172572
0.77_169.0626m/z		169.062612738523	1	0.770183333333333	0.03655	1	0.0612718671955355	0.0278549693477626	1.68101100590302	T1DM+D25	T1DM	100 - 78.1	172.2188564399	24.26	104.931654021035	122.082068093584	127.866477416138	159.958436709924	142.337835921982	120.026523666166	76.2773173715841	93.1638138466156	111.736945202659	120.868935003124	116.10898780348	88.4350493379962	161.05340705096	139.86092662841	171.822490544998	125.434169529747	99.0870862329266	88.8077792110176	74.9665010000866	79.5264023254254	104.343083971158	0.00116096764576273	0.219024228882334	0.0638037828908292	178.001257613726	186.727714092479	201.166458025273	147.290417371702	153.56522999535	163.894449396516	110.831216135546	112.169540332422	134.02471520273	94.7775318265406	101.122136858153
0.80_171.0076m/z		171.007610373267	1	0.800666666666667	0.149683333333333	2	0.012114714121133	0.00930468298688671	1.60315892942036	T1DM+D25	Normal	100 - 0.0472	1497.58939962251	9.91	593.392095834317	612.617595977806	611.924322558166	653.863384582308	595.760904308099	596.135940236437	826.729731326843	1006.23883199026	1104.96406017809	1131.27560498657	1126.09043736416	1086.93157168986	1237.2764334533	1170.39202461369	1198.55473177088	2067.40270026951	1838.41455780992	1847.44817829238	1384.77178979642	1726.63221882296	1791.66915858385	40.5110354768576	0	19.9055039430754	1012.97699134589	1071.07087498855	1110.80207893543	129.112306484663	186.291362625815	127.171860595444	979.925600960141	948.966118267465	991.69882112722	1293.08299388613	1184.99775188416
0.86_172.0989m/z		172.098905216022	1	0.861666666666667	0.1391	2	0.440037465880979	0.093191453464165	1.18118555849856	Normal	T1DM	100 - 17.2	2525.03102785815	25.15	3577.06840383976	3629.68307559207	3647.05073648143	1603.99967133684	1580.91510256145	1531.47382329654	2564.38022393506	2995.46688766373	3221.41275921304	2465.40456434843	2479.65440305672	2379.72600283844	2083.67046707294	2066.62001632629	2015.72089275474	2837.60963200142	2610.68309519902	2613.93461503562	3234.83362372025	4156.44328248269	4246.36812616505	0	1.83281345850501	4.97265099222278	1540.53023107943	1570.84921947384	1690.44304278522	2311.20302448045	2501.76002185632	2404.61475003522	4586.36399943385	4489.63622878236	4681.69853201998	2326.3027909397	2094.29413029507
0.88_172.9929m/z		172.99294993551	1	0.88455	0.250966666666667	1	0.014533578646198	0.0105331260765403	2.54485843724563	T1DM	T1DM+D25	100 - 8.16 - 8.99 - 0.45	59301.299313199	39.81	30141.2410445561	30707.5067299588	31688.2545675055	23006.9211231733	20776.8273623268	21368.7024859554	28718.653994069	34093.5915732347	37620.7392848859	33745.5463198432	32731.4851056558	32137.9144529467	16061.8688555919	15403.6723497058	15679.5016344636	44771.6196085278	41714.0159272922	41185.3714757914	24084.4244884809	30435.7055177476	32435.2445741642	122.237282749583	73.1624899199864	121.782771753459	42919.9098521143	45257.5359865809	47133.7020925516	9270.07788678844	9718.46918335133	9395.57995239992	35836.1717202139	34551.5320261359	36657.651120749	74975.3532095932	67507.2001787134
0.74_174.0870m/z		174.086993642964	1	0.740783333333333	0.105316666666667	2	0.0482206229249482	0.0237914246929284	1.43599387194059	T1DM	Normal	100 - 6.43	1130.54309997987	8.47	722.789139384593	738.952411260839	804.962901555185	909.457543184247	815.715699164647	789.303930812432	669.719746048923	729.154790264704	836.158432667449	901.98093064927	869.928862039625	873.16236847552	957.440310384733	918.399594527348	938.370526128427	854.298724791468	785.579590955937	784.294313119319	686.274869390634	856.957105569377	913.104356344847	0	0	1.22920822610439	796.937645358488	846.161279068621	891.038613504858	769.878272355176	753.425788382156	728.590671545121	1307.28966191923	1188.55068587695	1341.45018145862	937.598534504874	822.079610889473
0.87_175.0269m/z		175.026863411692	1	0.865466666666667	0.22955	1	0.0734881244395993	0.03148732758886	1.47204798110017	T1DM+D25	Normal	100 - 13 - 0.497 - 0.558	5738.61243560998	10.67	5801.31687026071	5834.01544932307	5962.06069106744	5686.75370703324	5431.49530202875	5480.9173692722	3789.56286730663	4472.00600485976	5035.16568808633	4128.27287235588	4111.90898906583	4034.26202101396	5742.38735508795	5524.19813600252	5632.16958864681	3952.5161517515	3515.87330007313	3645.13118868512	2045.15966435187	2584.6372338026	2703.74333258707	0	0	0	5625.90662304776	5891.67880437803	5875.56736550149	1966.92704183274	2038.48212818369	2016.640435654	3375.59514866681	3231.74423413475	3510.66921978422	5447.93230177967	5046.50425800179
0.85_176.9365m/z		176.93648495732	1	0.846416666666667	0.686783333333333	1	0.756769554637764	0.131694910337478	1.39121232914805	T1DM	Normal	100	1773.1112942702	60.63	1400.77815230199	1392.59065256754	1289.39435568632	256.312854544721	276.821626985802	292.211178072434	765.794753055261	914.193094464878	900.239244476924	1053.68979557235	1182.32214178806	1218.89156149912	1136.60480549365	1165.07359819745	1050.70851857014	2435.15826963794	2606.33485335405	2553.34949587347	2159.12679545097	2921.85767911854	2720.55969185412	0	0	0	450.444665100045	460.567451420716	406.84515994628	1672.75103838626	1961.66529139866	1908.81027746235	1905.34709933772	1854.02889088623	1746.29221894906	1003.21725130225	1027.51501046569
0.85_178.0518m/z		178.051844118226	1	0.850216666666667	0.119583333333333	2	0.000587517477355415	0.00092891244190721	3.16023930586438	T1DM+D25	Normal	100 - 13.7 - 12.3 - 0.4	3659.04526411358	23.28	1182.27776384833	1171.2885718733	1216.53435617551	1364.33237907179	1316.5582448422	1340.05727844087	1017.23150665793	1150.75247215587	1239.42442476814	1271.37307877139	1286.0441994756	1273.23796177298	2041.9317626777	1964.29320206412	1977.9924680124	1867.36405768384	1766.93563022087	1767.86580910348	870.581221738362	1007.28402490705	1096.18015895663	0	0	0	643.718266047195	696.702822470551	663.211828698092	1030.70248841609	1119.3126535793	1036.27919808693	1268.09466078003	1274.30919039656	1286.78343239216	4373.7161076383	4000.76762622496
0.72_179.0560m/z		179.055956049629	1	0.718583333333333	0.1236	13	0.0212941342608306	0.013671649316961	2.07854941155081	T1DM	Normal	100 - 32.4 - 61.1	2961.82798942038	12.37	1661.97753615868	1694.67418293925	1641.20973060498	1704.95621655806	1714.48675488001	1714.24529009719	1244.35356357786	1430.97323120782	1504.02360619495	1617.7716884952	1632.19098372944	1626.14457146878	1722.65655608632	1628.72907312833	1554.87341224638	1465.41882841522	1457.92498012533	1429.10057585181	1346.81984788955	1622.6621534833	1645.84090449151	0.0289094914376244	0.044633042104172	0	1408.50088073818	1487.07054102999	1409.8901784395	1290.57587319484	1397.78026406157	1375.67768300733	1857.62376312733	1803.45242088334	1931.65537512335	2070.77394461813	1915.62373026863
3.11_179.0574m/z		179.057362322008	1	3.11055	0.404016666666667	13	0.00699280847446038	0.00635246193896424	2.9763036668291	T1DM	Normal	100	315.136418314419	22.02	145.950180795705	136.647192471475	134.637394393145	214.883661915792	260.934996605831	275.083094999164	35.7891129786533	138.538837176126	91.4328892104865	134.156440004348	145.663375414822	157.696048488498	219.79362263732	156.814598026776	131.95968862969	39.6900328565373	70.2976196408635	55.7686055057454	36.4038180098421	87.9601469352527	48.2337371488646	0	0	0	244.278090359849	215.093940906107	165.227048244335	0	0	0.983338983056969	48.2054636239855	69.9553597747511	32.0213827420601	467.516644338571	490.385849075275
0.84_183.1373m/z		183.137323583802	1	0.838783333333333	0.0648166666666666	1	0.02412934840767	0.0148918594013216	2.66824268768659	T1DM+D25	T1DM	100 - 0.728	131.60784634594	42.89	89.4714554411237	103.210269553122	92.226491589569	78.4800528636534	77.6969764775781	73.3670258977983	70.3497961906578	88.5709128213958	92.2655764013448	112.246359868616	109.16872276606	104.862444857113	147.752805005195	157.844249146033	160.94546268045	107.289490381853	91.0146389138758	100.18736898892	68.6868619067964	96.6032704591861	105.627188346217	0	0	0	72.2379664376701	78.5093521281082	77.620569557711	123.15603055262	114.303030550677	98.8599638823718	152.544774738702	156.506502930071	159.12177696632	76.0572490220853	69.1940589178263
0.92_187.0082m/z		187.008164090788	1	0.924066666666667	0.204766666666667	1	0.000622113161960591	0.00096446887476799	15.4790235774218	T1DM+D25	T1DM	100 - 9.52 - 6.51 - 0.893	53969.1005432158	35.63	62722.05591773	64275.8303258385	67049.4996024701	38369.0640904466	35091.5133038454	35519.7740811557	19523.0410110357	24502.851313496	27548.272235682	30947.7960464929	30642.2413479768	30620.0631451493	38829.2248519513	37256.8584698163	39310.8716023131	22702.102060142	20641.9970801013	20599.3879812577	43849.0674560008	57153.820299357	61638.5457093622	0	0.00200832049486166	0	47310.1385123125	49791.9431091024	50925.5884679334	22417.3318591333	23454.5875818524	22619.1938203737	35024.1660147588	33811.7275258292	36066.2255867034	3311.18593319452	2975.85993436627
0.77_187.0965m/z		187.096463819726	1	0.773983333333333	0.146883333333333	2	0.0168313278912958	0.0116593000071872	1.43843837014116	T1DM+D25	Normal	100 - 49 - 11.8	3788.98781187361	13.89	2375.96924950488	2506.7420218627	2775.32673857383	2623.35763641081	2455.25812184047	2190.89323047885	2081.91805585922	2311.07328613343	3589.28103725071	2833.05144769983	2746.10312274177	2728.11608272894	3359.39040839956	3265.36163091995	3683.71862294619	2949.69891119271	2054.51296423969	2764.04139040077	2245.09550899506	2980.0459928573	3198.98681755604	158.668999121772	96.5133891749304	127.827848514799	2842.93693814432	2944.53601679834	3455.49939954607	3152.80207013427	2870.27290703574	2730.91816479383	3436.93456213276	2994.99074448199	4395.39476424096	2869.17702079329	2518.01969591596
0.86_188.9879m/z		188.987878470828	1	0.85785	0.0877	1	5.59516869946819E-07	2.97148719780683E-06	6.74347251049374	T1DM+D25	Normal	100 - 6.41 - 0.0406	3373.28874657484	28.61	1155.70018043977	1076.6677018191	1033.66550936084	560.422560037537	589.274617581021	592.14342937959	245.553742852946	299.52372705176	331.132527870739	476.719471043439	511.680926874556	376.499042426708	457.604329410438	410.038922913251	375.857171194076	409.209114010346	338.028201971308	374.943639577897	409.157208218401	497.115723857413	449.290351302751	0.0119834120135777	0.138276772387819	0.27786455472379	302.233117819308	269.159727368934	269.910969331756	598.664058854554	687.370081452996	560.068454650147	974.075873864411	880.226580227903	995.232216963368	1847.12124415676	1703.68884477579
0.75_191.0207m/z		191.020728057045	1	0.752683333333333	1.40681666666667	2	0.108610629414891	0.0400991119191466	1.37124481114321	T1DM+D25	Normal	100 - 6.9 - 2.08 - 0.0099	46414.1136203196	15.59	27300.0088570768	27737.583392873	27275.9783648478	30722.9181875655	29797.8732528575	29966.7886398303	29697.4389263423	34388.2607546397	36643.0580032862	34767.6592037862	35379.9555285918	35364.0886163905	34431.8566153	33392.4107660912	33140.5629665845	36354.7541148221	36264.1775825608	36364.3675879421	29451.1986266313	37903.7418585398	38056.2700075791	544.473775040579	21.9111214956505	98.9348078134255	26664.5030308138	27934.8242999596	27848.9326774533	59901.0347211876	62079.8673342099	61094.7399847714	52354.6353425082	51534.7172530544	52509.7502737156	35166.4980712232	33559.1047123917
0.86_192.0672m/z		192.067167260722	1	0.85785	0.11195	2	0.0208072384837888	0.0134423813542709	2.00790554690615	T1DM	Normal	100 - 22.4 - 2.89	1861.10754956972	17.79	1413.83438553262	1443.71774989155	1415.80951188974	435.693494608141	401.500012100469	436.685052416681	916.892701117944	1105.49754684892	1232.98496251036	1016.16502249269	1011.85146959964	1057.31303850633	818.646733618427	793.265861981699	855.902857998498	1319.70200701525	1225.89178894347	1283.35536484267	1206.1627904285	1536.51085667748	1592.23350486316	0	0	0	1030.26887742771	1029.18734298556	1003.3902403765	697.608436034864	748.93649144629	710.727457929715	962.140548002488	891.346719929953	994.146797229035	2664.73309415176	2479.37189496771
0.75_195.0521m/z		195.052116677081	1	0.747116666666667	0.17525	8	0.0567227888444911	0.0264219577628602	1.49687144360019	T1DM+D25	Normal	100 - 15.3 - 1.14 - 0.179	2570.19223477604	17.61	2645.29256387599	2659.32480833322	2538.43286471404	1665.43848444613	1551.77752924766	1621.65169031876	1532.34014175674	1725.98082820903	1708.6460092028	1712.83069353472	1694.3992700505	1750.54726917387	1924.64469045358	1858.29042017291	1877.41214839755	1985.14700725201	2058.79062981604	2139.06278528826	1748.18993657977	2145.66876695023	2177.16048777066	2.94655037513324	0	0	1733.10274252085	1841.73245291417	1829.60109380689	2053.95811260598	2056.35693117643	1991.97305725859	1474.76609736917	1456.74847933785	1500.19565286125	1729.55303642293	1628.92429423055
1.00_195.1400m/z		195.139998442159	1	1.00165	0.106766666666667	1	0.735203623715865	0.128568484691489	1.88665044795446	Normal	T1DM+D25	100 - 6.96 - 0.947	311.155331635361	47.47	179.534165622496	188.53137403619	210.686606713588	286.917270060593	241.305977281763	247.447862302065	355.903716975027	411.280879047071	454.447234666455	165.083515788198	149.869901179317	140.887694777202	483.133051201201	465.486724237162	498.362543367015	286.977093205199	230.762701633504	233.548327982147	360.031177970181	432.698844285411	477.593276909344	0	0	0	227.579894945643	230.25762305519	266.139449915295	507.070782503591	487.669980307747	448.546742646612	531.414103854273	486.010884882385	582.946542615061	271.845112806683	226.448970043059
0.95_198.1150m/z		198.114959973267	1	0.947983333333333	0.155216666666667	1	0.335877224630196	0.0824163536400243	1.25511614264193	T1DM+D25	Normal	100 - 12.4	811.956139561934	21.26	798.404426438823	838.923167153439	917.187879352287	944.581526380454	823.764040279207	806.109666313812	643.897747180539	820.055340226989	966.631803159252	917.006510105877	830.793624801326	807.810604527447	645.510102184612	598.165754863072	688.435930919517	764.511067257965	701.661251462469	678.872399782153	589.162360878669	798.435494632155	881.20431560162	0	1.23156322661097	0	429.610126836241	483.975651083906	541.081274523641	446.157051797349	429.733640147171	380.211089100931	735.496986157972	648.786426659683	790.856644368628	911.438043230748	836.291106942655
0.94_199.0080m/z		199.007999627942	1	0.94405	0.247666666666667	1	0.000756643895173159	0.00113181730587994	9.87952372277876	Normal	T1DM	100 - 10.3	6934.16940583582	8.27	7042.94335353783	7139.56020608088	7446.63378660661	9938.32245958999	9294.16440258578	9451.7986302123	5995.18236032419	7522.34877669618	8184.94375616973	7616.44779643172	7332.96155366592	7275.38696822488	6225.84945700615	6056.97795613398	6096.61089062135	8797.45968252204	8273.76160379044	8247.04509682875	7523.49586179891	9930.17662902773	10166.9396758457	0	0	0	7370.07092983778	7680.16050333247	7994.80045956929	2831.15976446878	3058.02316668459	3101.07983291106	10402.1764898047	10111.5559712492	10719.5523710233	827.159578093808	790.032487376948
0.79_199.0945m/z		199.094513997087	1	0.789233333333333	0.126266666666667	2	0.134764001289096	0.0456486841437695	1.71280257260281	T1DM+D25	T1DM	100 - 35.2	622.701484206802	26.72	363.195659588382	419.426977399935	460.393367167052	375.770104885909	351.493423251187	354.304962581343	270.508019598064	322.896145806275	372.60100674746	410.157121444412	399.103738816768	366.381542234848	553.944286753984	555.995559187893	597.396120323017	452.486337242614	371.269576329748	368.556084374055	325.093883364406	406.175363700581	474.427218087637	0	0	0	494.899876387506	558.40838465322	610.325963746925	660.484960365613	639.502948643258	577.339377339327	653.644645176453	610.401308493607	718.40008258955	426.625412607937	387.922313677337
0.92_200.1302m/z		200.130233547764	1	0.924066666666667	0.166616666666667	1	0.232187407000677	0.0650054276329372	1.51717921061384	T1DM+D25	T1DM	100 - 11.3	1310.97510564196	26.30	1472.59172326447	1542.20975494329	1557.48917608085	1460.85105372028	1297.97612042919	1315.6565911731	912.417791166507	1164.15969456202	1358.24946997744	1341.41198130821	1269.96148632727	1233.10430125493	921.96318642974	907.805240062983	981.596898127178	1092.08765579074	976.902257958098	989.877207426541	1195.74337457179	1622.06647699299	1778.3396569663	0	0	0	714.91371249427	729.738006203442	785.042147296195	894.297016143889	875.316412146192	834.768297487501	1914.05442978335	1812.03134211565	2033.37189168821	751.629073565224	672.185111777514
0.97_201.0235m/z		201.023475386266	1	0.967333333333333	0.240016666666667	1	1.14529906847238E-06	5.6212349991795E-06	21.4791496703673	T1DM+D25	T1DM	100 - 10.6 - 6.9 - 0.0644	32435.6972240142	24.99	7242.50391701492	7402.62423561525	7561.90048033155	13150.5935957596	12651.5420241859	12880.5081154195	4137.40741126145	5266.13657465803	5724.56552177908	10261.8437053306	10214.3559047472	10180.4445841857	11704.7627138263	11346.7372986499	11330.92704147	13062.3338951466	12632.5360074349	12716.5732957936	6203.07669979598	8296.84874005505	8331.5363485377	0	0	0	5953.94100638914	6113.61488284515	6162.84972203584	1567.58730664792	1772.66864594038	1699.40537460426	5993.23528871683	5879.06872367574	6077.79416981483	635.021608597137	566.963285135304
0.79_201.1141m/z		201.114096066638	1	0.789233333333333	0.14205	1	0.168728513648938	0.0527580426875222	1.45867644297279	T1DM+D25	T1DM	100 - 56.8	2851.55310333258	29.36	1968.33577519997	2057.22532723322	2183.00275081351	1601.08891503614	1562.85340427863	1542.8289725284	1626.80125247282	1893.24460366831	2119.56624992575	2413.68608077726	2352.21588371452	2265.65987299466	3590.95135212292	3401.57360990979	3544.09084735449	2660.43973904059	2462.68884453412	2515.30408492419	1630.10618340236	2036.75610106745	2160.74539146681	9.19155347417391	0	0	1960.02611626244	2023.02016167009	2138.05976171455	1685.64443918729	1619.63979253573	1497.97546986904	3064.69961254151	2879.60947336242	3152.48966901561	2205.20850859572	2031.4491947859
0.78_203.0809m/z		203.080895861285	1	0.7778	0.2218	2	0.0777603441022887	0.0326517920477839	1.45089407262683	T1DM+D25	Normal	100 - 54.3 - 9.67	3392.83133887872	10.85	1872.20657487464	1925.61257396702	2222.92879984713	2444.125707711	2049.43522431072	2015.49325460455	2083.04981426849	2600.93009483044	3049.27176905983	2613.47872455469	2352.84061031865	2205.33211261489	2910.64114804155	2756.84982107711	3193.02602101426	2220.04984211694	1864.1461769312	1903.93534083102	1654.30829230189	2150.20896690475	2393.93455587602	0	0	0	3143.98357380793	3430.24706777361	3793.15558506127	3288.74687957847	3099.44511728263	3027.83042852123	2891.80793708923	2732.16128940526	3279.39591519307	3323.38363226221	2962.89739336779
0.95_204.0671m/z		204.067063894147	1	0.947983333333333	0.135166666666667	3	0.0563397972476958	0.026317514813211	2.15439104490506	T1DM+D25	Normal	100 - 13.3 - 17.5	2715.44370695555	21.15	1603.85231286652	1725.76476032655	1977.71979794772	1544.21269289052	1369.54414888093	1353.39709230584	898.011042301682	1127.79588302345	1305.56135990644	1401.48251791293	1216.01920762988	1194.41594885811	1516.20145749838	1490.19989243123	1604.01268135479	2457.15767260708	2324.63541413504	2297.02360080907	916.496132768455	1298.7273776311	1494.91794563556	0	0	0	493.861083455062	523.715904640796	604.423066460856	1122.04355872701	1002.23302748791	1037.27248935888	1571.505596591	1400.39514757764	1721.35532975099	1754.87950082694	1578.98000779306
0.88_206.0831m/z		206.083051305439	1	0.88455	0.0534	2	0.0419364230574901	0.0216175632084354	1.87938304389767	T1DM+D25	Normal	100 - 11.6 - 1.96	1092.12733924508	36.74	732.117822949298	608.317289098752	524.408156911235	325.257384992534	341.00777209565	379.776687639464	439.193680380623	538.856321272915	553.227329240399	518.245322219259	533.5218327263	525.763646895315	641.761198344483	580.917943398773	550.694983337903	609.985226663897	605.421911210848	623.996131652157	749.7782664578	1001.47145119163	818.052154918361	0	0	0	277.580100933879	286.65900854339	295.04632389558	635.038168814381	768.407215854685	665.098271689417	1365.42179405332	1369.63811062098	1311.95196209783	866.992241877681	891.939770902771
0.89_212.0033m/z		212.003345563362	1	0.888366666666667	0.3002	1	0.00494867603198312	0.00487620097303086	3.04906845066447	T1DM	Normal	100 - 10.9 - 6.26 - 0.423 - 0.019	91856.217277458	18.00	53852.614125662	55010.7819210222	56742.603777132	29999.4517977642	27801.2660323155	28334.77155622	22186.2509068598	26282.5887713101	29031.5481052002	33049.1451360268	32156.8238442645	31567.0064036844	29977.1142693448	28637.398161448	29821.4233623823	34583.4741878307	32117.0150068756	32035.7312468804	29342.6089410945	37566.4943002303	39885.5699508493	0	0	0	38178.9910302362	39720.5431778875	41030.574657243	9754.39778320341	10665.6489177258	10353.7149730538	41602.5256075886	40100.4025133134	42769.3153354173	114287.545242658	103463.211856524
1.08_215.1658m/z		215.165790309799	1	1.08263333333333	0.244883333333333	1	0.310295201119213	0.0787222227565	2.25960248260363	Normal	T1DM	100 - 5.06	717.856760459356	32.41	468.017933002949	477.994965878123	521.445319462265	366.586840394896	286.42496492972	283.63765388028	375.960548149805	439.31545159668	462.943350118872	446.202971114839	407.787815641251	398.042854210692	168.413635173904	167.41364803601	181.024804275	244.412155238795	238.761964861434	258.196475145756	1268.6480723975	1614.5190626006	1675.71580067648	0	0	0	221.436388102017	246.30037958887	267.749874206648	1035.23939987794	1072.23938780122	1007.00065304647	3015.24063129916	2868.295435676	3204.30465877459	328.558200846872	301.239715332002
0.77_222.0748m/z		222.074765550569	1	0.770183333333333	0.0848833333333333	1	0.0686777135223386	0.0300859441553255	1.53773905435056	T1DM+D25	Normal	100 - 40.9	458.198712362712	17.08	332.59425229806	316.406534181905	331.775593940803	286.387987246048	271.372285836879	253.669793181046	198.199192706503	250.482681052724	254.051399246617	328.152343694723	305.597164816754	302.839983486216	369.222207884073	325.273509494376	347.029779116954	291.467752442291	315.419353220535	305.89225487867	220.321094886977	265.394372895738	237.675750025128	138.239444825557	0	0.905800731150116	243.785361406255	262.270205444626	254.074868752721	320.339306532364	342.631742514267	314.901086211431	616.810760387252	584.11691347822	645.679315085301	359.308592655432	335.058409080357
0.84_222.0757m/z		222.075723487885	1	0.838783333333333	0.05335	1	0.00734520312275311	0.00652379865972047	2.16091446565427	T1DM+D25	Normal	100 - 19.1	209.494429670794	32.73	48.4224466507244	68.051343971994	65.376127727127	93.2850485699009	84.1133749950836	89.1934271675914	35.6218283252876	39.1511761488853	65.1040740433601	88.1656352539472	83.0361722522947	74.6887467194836	199.25168908601	203.021266129787	227.205361665156	121.153452722933	82.4918603070022	89.777145755675	59.6140415137777	56.8573769700357	82.1004635828723	20.1734274937012	0	0	192.541804855136	224.394136763558	209.855082046097	121.340960896548	92.6991979921136	67.7400602313973	88.8466430268369	113.803294049057	112.17822679803	76.42076916349	57.4649477379667
2.80_225.1871m/z		225.187051135819	1	2.80006666666667	0.169733333333333	3	0.00702940124441065	0.00636337619437447	2.84401368770798	Normal	T1DM	100 - 1.77	336.133583630431	35.50	395.539272134357	399.85978808812	393.061338622804	231.057789490596	250.589567036153	216.642333621103	263.191593243458	233.636940049029	259.046979729756	234.882115072401	233.626191056876	246.516588900159	276.704197220755	291.497707409241	270.256696631485	189.508089064622	178.140066131307	245.909805771756	634.844641712716	692.541814591342	740.557979104139	0	0	0	282.182744254492	310.469344972052	263.471453531458	256.886299901007	253.586094332027	246.274424520441	867.024645217887	874.072013142794	860.829745249901	49.1466030231146	57.8344031613878
2.98_227.2028m/z		227.202752402185	1	2.97791666666667	0.421916666666667	3	0.400323929524587	0.0895418059689709	1.18384768590101	T1DM+D25	T1DM	100 - 10.5 - 22.4	1854.36585316455	30.23	2141.09385267216	2170.82975840496	2107.78129984085	1205.00088023288	1193.9462393263	1186.20066053177	3072.6006561378	1618.56018877373	1435.41987511555	1521.0518279762	1494.9211301642	1476.11829628655	1553.49300511399	1495.12207169341	1520.15257786038	1511.72804055536	1534.19019335251	1461.04374053129	3737.56739361817	2413.27007851374	2386.00661019129	4.61171385986353	0	0	1695.53384324517	1661.6088119997	1444.7366051223	2060.17638920895	2068.35383584993	2096.98742689249	2941.87674129633	2878.48948254205	2850.81732721134	1388.0063737693	1358.20150019826
0.85_229.1421m/z		229.142081938541	1	0.846416666666667	0.111733333333333	1	0.0457907007489187	0.0229087943534282	1.69565670013107	T1DM+D25	Normal	100 - 23.5 - 0.091	869.749846302395	29.21	328.64303496264	372.267796207812	376.413615118882	497.762601595538	433.647388082365	472.537529110391	487.058943399174	564.65197595519	620.476599948443	708.107523001732	740.542465651458	753.532806914096	466.366812580874	472.308406480948	475.618269252536	313.098446763515	281.07730418943	293.861181241718	538.060323934364	687.067942956123	701.711188889285	0	0	0	372.999216842793	373.548335580869	404.430637769385	573.279174065922	521.371691339699	517.61534982719	1201.42738056021	1116.82583051194	1260.31513062036	954.586792653416	927.623086958434
0.79_230.1032m/z		230.103199135952	1	0.789233333333333	0.0667333333333333	1	0.233563449777557	0.0652143751335759	1.7247616019676	T1DM+D25	T1DM	100 - 66.9 - 85.4 - 6.61	580.440598360492	21.23	542.938182712266	535.459155510903	510.885447614058	557.281570593379	507.971251021714	473.247953089623	412.266001210864	482.396806417889	557.230589665103	514.621062818845	484.2772141148	471.468225498547	603.15633135129	589.131555327431	611.444525055648	301.021305698115	238.967302575262	301.104998201624	425.572486683218	468.582933177761	474.292240113361	0	0	0	738.665952827544	765.130084528966	828.358693674888	863.851831372132	885.695439297575	704.139717498503	925.446051273751	975.865800588469	964.767331585959	326.06118589622	313.849291437038
0.94_230.9979m/z		230.997927205326	1	0.93605	0.194283333333333	2	7.30237014185953E-05	0.000177963952679645	4.20833840504752	T1DM	Normal	100 - 15.6 - 10.9	3339.14073400478	35.06	1752.03828445403	1807.45340139212	1834.97890399368	194.534639983917	161.509717831317	151.096785788832	321.674089513248	458.62913655062	514.493430732948	427.312151800569	448.308483480205	484.083747994968	639.242165997142	587.614190792831	653.165082439178	1831.71872776013	1777.46249089314	1775.36401522023	696.804197617265	1038.12095601503	1127.67052756547	0.00241848283748586	0	0	351.009481064428	395.331859438785	361.651383530923	823.899459431343	805.863619812189	830.340710085015	1316.66178263784	1263.31283606958	1352.77284807229	3715.61292320155	3360.53860432479
0.83_230.9988m/z		230.998846351558	1	0.834983333333333	0.126833333333333	2	0.000222678582967317	0.000432659784251951	4.13406045322647	T1DM	Normal	100 - 13.6 - 23.5	4562.96084788521	29.90	1680.84358494335	1763.8767878185	1759.88651114929	740.212568863329	566.064575229753	587.524264645305	751.004093325278	903.933377827111	1076.64253941953	1075.34674932776	1067.39698927496	898.441732647714	1298.33205164181	1254.85903641109	1461.56676080911	1690.62028258971	1562.25181085242	1555.83941192715	1086.16091277064	1233.34952007944	1390.78221881587	0.261168933079521	0	0	949.220824671304	1074.03875579194	1187.65983918947	602.316915640173	637.531555283707	544.215612076493	2058.94420260496	1877.5210354617	2087.03743795262	4505.58123421263	4098.21487910163
0.69_238.9339m/z		238.933893989731	1	0.690216666666667	0.0672166666666667	1	0.121605769926682	0.0427858723507881	1.1834211466229	T1DM+D25	Normal	100 - 3.68	1468.78035036972	16.40	1357.37128756077	1335.0637418097	1361.50835859855	920.322657987621	899.008714704857	887.853359407684	1079.11494451113	1269.77337876088	1398.72562471892	1163.4381310332	1172.28594767984	1195.51849071419	1620.49862252971	1482.75413428227	1504.70517421632	1738.853745922	1694.71502426315	1731.83034144677	1392.43464642046	1803.65514970596	1821.62471189518	16.130028683301	34.0824097314776	59.6376802930269	1107.65305026782	1119.61527160163	1190.89165383175	1694.15234173192	1723.4082720712	1655.13847413347	1202.41572510508	1147.94343364399	1175.18952627593	1255.57522550863	1196.42269920271
3.05_241.2172m/z		241.217194216526	1	3.05428333333333	0.317483333333334	2	0.252251455550342	0.0686914438269475	1.36784846876248	T1DM+D25	Normal	100 - 2.53 - 0.123	801.229298504673	38.62	866.718700478504	897.967599118584	836.040942774557	380.166499276534	355.697161575638	376.606910197161	844.507745826633	478.400062560928	388.140694195452	564.001360869539	545.371051202593	565.021966182703	383.537581083122	364.932127305996	361.60505117192	468.309937678433	487.289900600577	494.413218288651	1267.97744325829	922.00143898936	870.67271376538	13.0961803833943	1.07303276713021	0	512.424381458783	493.699408475154	504.285947236266	659.186206545537	732.424478339521	702.537831321835	986.508755514799	974.473728347792	1030.95084647943	637.354068191209	611.457970990354
0.80_242.0809m/z		242.080934286209	1	0.804483333333333	0.09575	1	0.123925836851537	0.0432588350678313	1.57664085306375	T1DM+D25	T1DM	100 - 9.76 - 1.95	85579.0013395233	17.26	70487.9177368406	71554.4359090005	71064.9630979118	71873.571318553	70563.1922492855	71634.0366400554	66671.1123383757	76636.6851391772	80862.8105587996	59980.7451502239	60825.948529403	60363.992701011	73080.4820634706	69709.2581203219	68978.7937919658	48644.4941984426	47333.9238274916	47904.1086445642	63337.6585826961	79062.6204949078	78885.5956218895	72.1093635890834	0	0	64151.9822959474	65986.021124101	64132.5012880438	35375.3270718745	38836.3326371983	37723.3238446789	41509.1810172252	40911.2768456672	41218.4694614012	76106.1020502929	73039.8066113642
0.73_243.0636m/z		243.063604020569	1	0.733933333333333	0.06485	2	0.232062608072662	0.0649880568085195	1.17189496442676	T1DM+D25	Normal	100 - 13.6	565.696800427228	16.73	584.981841745159	561.037704403212	611.470471450872	535.716016459524	497.905741490549	509.390713381141	530.141302699947	567.439532957847	620.704147747149	485.593822994672	427.445073023154	468.513886611821	506.101697303301	507.155650700016	491.077952154421	527.383559869511	503.384669419707	513.992490264634	507.600282824335	709.994443695068	702.043331101209	12.0437923504592	0	0	547.314675951436	564.293167391257	571.918446988411	402.829162486311	393.304931960158	340.685863133077	593.722208375033	541.164523544969	593.399411371019	447.053610403355	422.405930223255
0.85_245.0142m/z		245.014248078393	1	0.854033333333333	0.330966666666667	1	5.26960347857486E-06	2.03114640175593E-05	4.07027826941791	T1DM	Normal	100 - 12.2 - 8.39 - 4.82	11560.7514450824	22.70	3092.13544900338	3113.94353528112	3199.83031708834	1447.23103071331	1281.42610988703	1320.68751902869	1097.45006582795	1358.71462121222	1443.00135516765	2612.32887290744	2583.51011794913	2482.75835112278	2720.39833120794	2585.67142653714	2723.08464152124	3208.42778187807	3084.18854083163	3010.73625496374	3673.36850960831	4662.41291773116	4908.88839870081	3.82478728187646	12.4409075838759	14.1613823512977	2242.50601767882	2375.65527564673	2506.54504226539	1757.97965607564	1855.20551297845	1748.39291534533	8527.59677435799	8163.56920137903	8911.3425455203	13704.8173052899	12222.0367987695
0.85_245.0939m/z		245.093934296649	1	0.846416666666667	0.0877	1	0.210464856096958	0.0607805451402183	1.5462224008165	T1DM+D25	T1DM	100 - 19.7 - 8.48 - 1.85 - 3.62 - 3.48	959.331011679087	12.04	610.425980655639	702.577414764399	639.16194549817	701.988870301508	691.636941401262	743.956357348873	814.123895726484	923.189727623472	1039.16826905613	869.034476485436	882.585549558141	851.848936016268	652.538396322922	642.709371932685	694.027434842074	650.990830808458	593.825573960244	663.704374066575	564.741553638108	729.054743941183	751.4000782731	0	0	0	740.206076263635	744.202953897765	755.47193538301	1132.72370352924	1165.57868240572	1118.90232731139	1257.55740715193	1224.70030594561	1301.85917071701	821.327676527836	779.2209036249
0.76_245.1164m/z		245.116435921615	1	0.7621	0.0972333333333334	5	0.127533514455106	0.0440602027339935	1.7054442651225	T1DM+D25	T1DM	100 - 38.7 - 28.5 - 5.32	1487.22907339779	16.33	1050.94630354852	1106.28241188587	1062.55464592154	1262.57019635707	1142.10335410825	1025.42689426713	1019.34863153896	1170.90367024964	1210.33381280894	1201.19971292134	1150.29848689364	1055.87127124908	1255.54761858685	1151.91129729941	1245.94748804436	1050.03827666615	964.433639064209	985.67867361602	893.364049321579	1055.55332358889	1082.48632079892	0	0	0	1246.42642307627	1342.24329315041	1415.18473890013	1158.34671718916	1234.85570277598	1220.84800928871	1223.7234390494	1213.0623720589	1293.45453634104	771.351468189537	670.579103812792
1.09_245.1177m/z		245.117692841564	1	1.09026666666667	0.100066666666667	5	3.44596269929998E-06	1.43635035367626E-05	4.47574388924911	T1DM+D25	Normal	100 - 1.38	142.235717566217	30.61	14.7139210999529	16.6468573739439	21.6360268906768	130.122432568163	117.427311197272	120.694033090611	21.3439983398448	29.4416872596428	36.3039152736856	4.34929541245134	4.33870703989022	13.1063913712896	36.8290132202415	47.3199646603494	37.479308623724	42.2502381953067	43.4312354410423	36.8759112275869	35.1766163190116	40.91302643866	36.9731936886946	0	0	0	19.7238837275228	16.1526313010371	25.9349139442913	3.48623670062083	10.27739988519	12.2960482595038	19.8599353644992	23.6993705491061	29.9112557707406	64.8304497127758	58.4380093548644
0.90_249.0878m/z		249.087813812165	1	0.896	0.0826333333333333	1	0.180118858420518	0.0550893339253378	1.39044181469837	T1DM+D25	Normal	100 - 13.9	184.15651762102	27.23	106.625059731325	145.770176352637	143.273280811479	135.009189713588	112.514235849841	106.487794110177	75.0866764588171	95.8397426438298	110.515859355633	112.840779886256	104.536814454208	104.922660563933	85.7984600310572	91.484400552231	94.5695609665535	103.60248784056	119.493170208922	110.003025876223	105.164854542847	120.517797904756	164.569891862201	0	0	0	92.431051695667	104.452179940892	110.492662959627	323.818348605618	299.586393754375	298.386309283749	271.048924607498	234.464783576659	287.365407420327	156.866738224621	147.075962695918
2.93_251.2028m/z		251.202763890975	1	2.93356666666667	0.391783333333333	1	0.412023465959837	0.0904062294445457	1.06933100334973	T1DM+D25	Normal	100 - 6.37	956.395240670658	14.28	1095.60058730165	1100.84745753438	1097.38918122221	583.031511288867	573.903800589653	550.340792538023	1081.80609150529	621.339954153174	673.985193009136	778.039281748617	826.120586860809	824.652004591784	1121.73645861262	1041.0654084065	1060.27900214748	767.54452582301	722.746754952671	743.298701568566	1432.20123822524	1423.1527191454	1366.24971923329	0	0	0	772.592750515036	783.188568457242	682.663012439891	929.65827854507	932.920117372271	908.95295289112	1673.01937764426	1696.44778910004	1649.98152331339	801.811350801989	801.38149225745
3.03_253.2184m/z		253.218441338574	1	3.02685	0.707633333333333	2	0.312742416868129	0.0792220613759935	1.37783249619976	T1DM+D25	T1DM	100 - 17.6	19201.3442085933	21.06	19138.7013679303	19384.7618107382	18559.7083029188	13053.8651167893	12454.1403660663	12412.9434842351	33026.3098090628	14645.2503121692	13648.1928047284	14225.0778733113	14299.6108491592	14000.6175872948	15037.8506699015	14877.8724357334	14686.2603184634	13127.0007712948	13537.3207771329	13393.9085554372	44188.8183414414	25613.1984750283	24996.8655531707	6.52412255992443	0	0	20285.7802050418	20093.6152225804	20356.9991414967	18357.9785893599	18487.6979128746	18916.5650769786	24580.3566021531	24077.1013941977	23747.5637130543	10430.3082478866	10443.0566762808
3.18_255.2340m/z		255.234020187234	1	3.18346666666667	0.9535	2	0.907742897237933	0.153675310468148	1.41368681748664	Normal	T1DM+D25	100 - 18 - 2.62 - 0.049	96399.8540614369	22.61	100549.398697357	96948.4620969764	96964.674573488	59751.3045867022	58285.6757442892	62502.0434882523	374103.697966687	218509.262150507	61373.1599770619	101824.649953033	78722.3182340687	78421.3257439769	87022.2491705394	77528.6651739296	77484.1817534944	99424.0002335764	102391.067174337	102762.520022905	238998.331448205	107799.366566749	108462.076008853	3541.57376733391	2481.44927612222	3180.93077722621	115941.498601818	78540.0736980915	78863.3950958145	92425.2930141872	90226.8585718414	94581.8368327188	77160.1663140945	73676.9552061643	80746.7221070142	112843.83447255	110454.369615098
0.91_257.1760m/z		257.175993503625	1	0.9084	0.384866666666667	1	0.186265292515767	0.0562110675131543	2.16906716248082	Normal	T1DM	100 - 12.3	1367.6844816835	31.36	981.715464194071	1024.06712879948	1086.52629356284	833.960749192729	745.773288647488	713.051146157485	639.840139362196	776.643985943906	880.495539864091	1032.86237796574	967.325904758206	969.534576646043	785.325839767231	799.789213866156	815.344349254237	1185.53379914143	1154.60885289428	1163.70247143604	1872.88780949937	2439.09544672449	2618.15169903661	0	0	0	582.016595574392	616.923434043402	649.440952470465	1643.13120753248	1568.36286569229	1431.96984513498	5048.75114402711	4807.5406736003	5299.21510076614	729.633877192635	678.110660224355
0.85_259.0225m/z		259.02251886512	1	0.854033333333333	0.162816666666667	7	0.00143852061596106	0.00187861675938962	1.98819668925111	T1DM+D25	Normal	100 - 12.3	1318.39062162769	30.17	1452.78998531692	1441.38409615618	1381.78854578153	286.908754837224	327.818223148545	374.989783636087	506.322248692988	680.688294502963	668.44628877014	502.769249693693	588.321292935592	527.320720019873	730.467054725149	717.604824857783	677.269499900428	1292.25587933931	1336.75795293189	1281.71919544645	894.4426115106	1258.42353874148	1232.68334996218	33.3227601713095	0	0	380.581121621243	419.163609333466	417.681893013051	167.235396372715	175.529849805728	162.704751270489	731.852253705078	621.669219650141	611.676508535761	946.826086315495	918.056458141006
0.77_259.1299m/z		259.129940148797	1	0.770183333333333	0.108666666666667	6	0.0712315234398616	0.0308008005474721	1.60009923619645	T1DM+D25	Normal	100 - 22.2 - 11.1	2294.29010851873	15.11	1490.95478405857	1580.15052992713	1838.1069425794	1693.93075103141	1413.57159711642	1390.94566040428	1209.96981154488	1488.04580437966	1859.09886509789	2164.48310742749	1916.2710635672	1709.70539715827	1571.14663304077	1478.27063528104	1770.51377767314	1646.41100458556	1326.39186970587	1327.87276815652	1208.08574490236	1536.22290598967	1831.47576472446	0	0	0	1524.74558357454	1609.65208744777	1943.95136686256	1289.02202352008	1198.73326235432	1039.38463501947	1739.86832261823	1597.58643689528	1922.22963959308	1846.49393299444	1558.62784898447
0.98_261.0397m/z		261.039722380895	1	0.982583333333333	0.381983333333333	1	0.00550546886336445	0.00528896678181226	2.26425543894656	T1DM+D25	Normal	100 - 10.8 - 13.8	2743.30393203281	20.78	882.037101096299	888.719495844639	914.010659972436	1623.97290121503	1562.83024865029	1560.42254321711	1134.3161534454	1305.43368455794	1453.52312878818	1512.69821572191	1505.51455954417	1528.74052575563	1144.59414585195	1167.36507575111	1151.9580436127	1180.82784373433	1133.83242103108	1105.93238743324	869.669029303321	1123.69408350058	1169.10552305765	0	0	0	1819.88734777862	1962.50825897823	1948.31639616393	1712.81021177158	1906.80709217591	1973.44032656561	801.960482762585	902.121652052683	1034.76002151709	4063.51250645607	4219.16172338105
3.11_263.1297m/z		263.12974704471	1	3.11055	0.557533333333334	1	0.355038021505758	0.0846019614784344	5.60129017891713	T1DM+D25	T1DM	100 - 6.33	1237.77592835765	102.76	1074.28682173259	1125.39613037402	1142.77279140108	0	0	0	1.65804164251317	26.2583346634347	74.0943460668497	181.211110554971	173.775800374975	165.106170555863	101.082462954623	94.7438632180142	97.4713345620876	16.4445545228836	24.0570047010748	11.1779079827772	820.831497306003	1515.74379331669	1489.95623037086	0	0	0	3.62560796505642	9.62473794728376	23.7593798874342	14.9592542489117	6.39502079962961	7.0253831220104	619.962689474174	582.648382463251	650.535857538661	0	0
3.13_267.2338m/z		267.233838735458	1	3.12701666666667	0.3768	1	0.248618288716373	0.0680372762403405	1.21212760612705	T1DM+D25	Normal	83.4 - 10.8 - 100 - 3.4	3415.15498096996	31.73	3663.41216707466	3672.8833475172	3535.73879463506	1969.04646197163	2024.5727237027	2125.639428004	6054.39128770949	2769.78189190999	2091.43305350105	2876.1574945447	2654.16839927191	2772.24327149855	2188.13649932357	2129.43173510808	2024.58798596947	2301.69854975163	2362.88059588513	2367.57776931975	6787.20493503089	3303.12585890093	3435.13990097431	383.780498990553	245.427503600929	253.745476836854	3287.59972260907	2693.28141541855	2665.56772619725	2937.44256352631	3190.750389868	3331.9674108075	3684.62437842719	3534.32848742112	3659.33617227919	3472.33121132635	3501.72015411798
0.81_269.0693m/z		269.069344740438	1	0.812116666666667	0.0914833333333334	2	0.000224671628309081	0.000434900333078359	3.55176181701292	T1DM	Normal	100 - 15 - 2.18	1496.12913974762	27.03	386.526839814126	383.492692421158	471.859478182622	267.480962498288	194.700492300085	235.302182438583	506.446116440703	576.119123982568	640.195450919356	586.658247658274	526.941168393404	497.44412249069	308.222481846752	270.754281229846	316.676278318895	450.143302265275	410.808458749262	406.08259246248	369.494803148101	405.958527310372	512.077234528737	0	0	0	496.785335409415	555.307429404759	627.670631247639	303.131046585758	255.789831027528	225.65770419887	905.289180739151	878.58130379792	929.183257933614	1844.62729864256	1690.63150477574
2.82_271.2272m/z		271.227239828005	1	2.82313333333333	0.186116666666666	1	0.00999028497822263	0.00812727139906779	1.44616772928845	T1DM+D25	T1DM	100 - 0.981	570.566657586985	22.60	382.827882590358	406.213250969881	396.125107580035	350.740452594248	334.339142014969	333.365115142276	243.775488910538	300.755089701354	379.877558348382	346.202389444792	318.49650412061	326.991231200011	389.601955491571	439.663901462423	421.471879348207	471.446195376187	455.149341198249	471.914300433583	448.831144766554	780.511766383799	795.872402452529	90.1741932725322	62.778280027522	92.3507833670451	330.822383142583	383.980576564433	339.192013269628	551.784359350262	544.952738515541	457.319671388638	814.437779414013	762.395103622165	777.968642369764	356.045823537026	315.746340484683
1.72_271.2276m/z		271.227564523589	1	1.722	0.678433333333333	1	0.144940325080256	0.0477776099940154	1.93448465084262	T1DM+D25	T1DM	100 - 2.49	2494.00228217678	24.56	1593.00983878117	1603.57315993616	1561.84215106689	2291.53775957927	2211.50312435424	2244.90684675369	2287.49801725244	1787.12509562033	1811.35174745814	1835.86268754318	1914.06288924481	1793.19490548634	1478.17775772624	1400.44410455511	1418.29568120486	1329.87788454389	1328.53635411302	1327.05431111465	3132.60590851074	3109.4467258686	3057.10870445099	0	0	0	2062.5468759302	2122.49985332903	2064.9932594537	2539.22472054431	2672.85456596728	2367.19093696677	3972.03894309681	3919.97118643204	3897.69870399524	1801.83212604186	1730.17958818561
3.13_271.2287m/z		271.228739279854	1	3.13098333333333	0.6597	1	0.0254442958968091	0.0154005317817018	2.16039940063649	Normal	T1DM	100 - 12.5 - 0.372	3616.538064429	16.56	3316.97009518498	3310.56948441691	3251.86387877516	2103.59550212992	1998.08994492831	2010.2516016745	15624.9218174477	4289.77045798399	2280.2372144274	3334.48539296858	3197.66801475391	3178.7153427866	2315.26991593211	2142.75340017207	2171.46168142747	2305.29616793019	2202.10474768603	2238.21217889087	11694.177271573	2695.96628269574	2660.84022347784	249.451608908978	164.556215886055	165.905854908515	3795.36965908001	3726.32616783042	3339.89361287926	4343.82841591774	4349.39660489767	4443.09313828066	5630.49050575393	5448.48626645002	5365.73745810042	2146.53604974324	2215.56808625839
0.75_272.0875m/z		272.087507480694	1	0.752683333333333	0.0924999999999999	1	0.0411490367203418	0.0213498302090458	1.80315925777663	T1DM+D25	T1DM	100 - 26.1	642.885649246461	17.87	393.064654529377	397.348713376135	431.927025428969	432.554509885697	373.397389272517	382.353527180445	288.498292722319	323.343981612759	340.61196572457	450.070919927539	403.961053564678	405.833235043886	578.896095137242	527.139679752729	552.250465136369	321.986592752889	273.522858641811	272.789000933171	321.665543281052	420.325274829725	398.856523922509	0	0	0	560.727311226094	593.411942378377	643.895735313397	361.400173033732	347.663401536822	372.856766907424	470.56452492897	456.056643202054	504.700082378371	313.801540426184	277.517453505893
0.95_273.0060m/z		273.005993725947	1	0.9519	0.146566666666667	2	1.89263215710778E-05	5.88595951643998E-05	6.40603064495712	T1DM	Normal	100 - 3.13	466.979562390448	37.65	62.3288777517565	91.687467555816	85.176063542419	89.0877893825838	68.8212014682176	97.8991037210327	185.581487621943	208.305534051017	216.598907616592	48.1875554806018	84.9403515536766	54.4747484408191	75.8618677417064	80.4962900946844	67.8506549940162	174.588433611209	163.580082959455	163.189346524265	38.8177547872939	77.761599448795	86.1090129760524	0	0	0	15.6191933321923	36.039979560789	12.4371425341786	7.50221324523777	2.32632042370169	2.32107500691997	22.5822606154005	38.0306222031722	47.3936648578011	673.99088693758	546.975178983502
0.83_273.1679m/z		273.167872320471	1	0.827366666666667	0.0915	1	0.0800285336507198	0.0333111612588715	1.67480973538422	T1DM+D25	T1DM	100 - 0.58 - 0.0187	467.639792539632	19.73	211.20759934871	211.943128998544	223.494178777165	273.131723524781	253.74398335539	263.021860072523	182.063822082519	239.68430054458	245.210290471321	605.493846411144	575.630149880007	555.17397583175	358.626666304273	357.494446972493	383.748833082146	235.671348957689	175.185843341778	193.736345324723	236.590066847374	300.384091174205	311.958083186655	0	0	0	242.966987333466	231.525764576765	241.365635244342	266.126507637091	216.31870758572	191.91344621168	542.123938791889	516.634343314256	541.19064023253	363.216244277004	357.017135046985
0.75_274.1052m/z		274.105183425581	1	0.752683333333333	0.175766666666667	2	0.0411269403747073	0.0213498302090458	1.5967258574782	T1DM+D25	Normal	100 - 77.9	3186.29204094497	13.53	2174.43831531946	2162.50397407067	2241.30725435856	2511.18975181751	2285.02932169409	2277.85732515779	1882.3673500128	2042.7019561704	2239.05073320808	2340.72231244519	2241.37877644467	2108.5335319831	2545.3281467693	2403.65529913144	2537.94689125091	1616.20518334333	1516.37898449758	1581.76865880339	1776.81143825562	2119.80850488388	2153.89427244441	0	0	0	2532.86752950933	2595.44983385734	2743.59592934012	1600.02078275532	1623.9316809134	1570.11584039667	2828.5069933552	2658.1684719847	2940.49388034598	3470.62359494957	3095.4290771594
0.86_275.0248m/z		275.024790511714	1	0.85785	0.208583333333333	2	0.000595275021806674	0.000935239672932257	4.1324196708591	T1DM	Normal	100 - 27.2	2054.80151528248	18.59	441.29173339589	456.624660947688	527.703374544278	641.469048999122	550.230834563083	576.514355010535	435.282039401627	563.925951246227	582.57055249185	504.960730275187	464.722844088589	438.823858381911	781.227498750927	748.497979476848	820.280726246664	446.844344784702	327.317411495667	337.226949518595	378.687561839544	454.146440128716	589.103567069834	0	0	0	403.839248629673	433.998907736422	496.810401351385	215.771727171846	223.542963752395	217.703906731392	1121.63753519179	1020.6529861532	1207.48716660039	4255.32388828082	3680.49286649406
2.85_275.2019m/z		275.201939323782	1	2.85036666666667	0.389583333333333	3	0.369020777524249	0.0862276116887196	1.72467621688576	Normal	T1DM	100 - 11.4	1478.58915948273	29.93	2845.29152037544	2811.68254308753	2630.19465787275	795.975265960748	762.432184367852	734.895542441635	1740.57732504294	951.447306555157	1055.7751014493	1070.90908002217	1113.65159384738	1115.55260988471	2008.91671503525	1900.12110110906	1942.4723350274	1294.10226425738	1219.55767466752	1262.34576256081	1978.87307700874	1975.06358446941	1966.06353008353	0	0	0	1084.56973639047	1102.09992436345	1110.80881989656	1530.8227091727	1493.67343038857	1480.63107772175	2618.0470906631	2617.54943975204	2579.33925945489	715.757937822516	692.163358554762
1.53_277.1452m/z		277.145225659832	1	1.53046666666667	0.429733333333333	3	0	0	2440.06992386504	T1DM+D25	T1DM	100 - 12.2	1976.89509902926	68.19	2.19508484813797	0	0.328767137547594	0.149809480594462	3.54063450680352	1.44221921545918	1.10418853705962	0.0518282902714328	1.5794318315063	1.63672789893587	0.986210638318826	0	2.88753575543602	0	0	0	0	0	1.48957319482732	2.77141868266341	0	0	0	0	9.38710814557491	2.60489157913452	5.8971488674063	5.31285614466065	5.25038193097888	1.93235799364259	179.151232177728	149.976536473082	232.335046908905	4.99300986250722	6.08472708500491
3.09_279.2339m/z		279.233928256055	1	3.08925	0.66565	4	0.183481317730749	0.055789587501032	1.22204619077285	T1DM+D25	Normal	100 - 20.4	248883.632470228	11.44	261315.074844445	262994.464303899	254270.866905485	142659.488426954	138267.133217633	137216.994066658	444238.026330985	155285.039388057	150818.801511075	167445.513823685	170149.653404186	167917.320007629	199076.116193049	195330.664619248	193882.739023835	155577.316112907	159469.852781973	159153.49446861	543102.84030085	232433.360506546	228890.170996172	309.655905339715	163.108569390232	161.694616676736	207837.821080788	209840.977843552	213299.788614343	227125.281776404	230143.263873964	231616.734337881	298642.323411863	290387.299830333	291803.167488351	219659.824514589	217966.111566513
3.18_281.2487m/z		281.248728577226	1	3.17958333333333	0.675916666666667	4	0.150345394465722	0.0488084184406145	1.26704537253379	T1DM+D25	Normal	100 - 20.3	240024.528876343	14.42	229295.850177867	222133.94313466	222042.420211343	151676.756888307	143146.094089633	146193.458555517	531176.261277496	161402.339347278	141899.122540201	159604.757039381	156640.617689615	155230.139692133	162657.75350417	156195.775651252	155996.940988698	111519.038939198	112172.783426715	111279.642364562	564185.345271068	167770.079658382	162848.704651925	404.035602807482	206.300569122743	184.09364934561	223247.616611936	224104.605090204	231163.540408199	201647.663564448	200531.036382956	205331.365208973	283362.947046771	272580.327425914	283570.23054561	242649.155856206	248352.828068324
0.83_283.0827m/z		283.082743722212	1	0.834983333333333	0.189816666666667	1	0.0129874893604741	0.00980316658925906	6.34019236677825	T1DM+D25	T1DM	100 - 19 - 2.3	6162.77777557627	35.65	5567.72193475146	5669.45873652892	5909.83526816826	2526.9318818361	2294.03835427367	2325.10693570686	2740.20478200308	3174.3364669013	3473.60306131738	3530.53949845492	3400.81540191594	3357.70929013995	3693.20238871549	3469.00827122096	3682.98538619176	2060.40479839503	1986.07602314776	1983.55897416185	2876.28241763504	3447.86095462982	3566.49959329237	0	0	0	3504.55253694951	3719.79063527529	3775.43648266907	4237.51071209824	4263.62360581979	3995.12788713529	6067.26668316431	5831.06800818621	6055.22574904289	1146.07554735397	1043.06171286445
3.33_283.2614m/z		283.261372325057	1	3.33465	1.3279	2	0.981148125008584	0.164282068964408	1.44956145015473	Normal	T1DM+D25	100 - 19.3 - 2.74 - 0.0453	99877.6066897829	27.12	75623.8669302271	76150.3794240547	75779.6348472335	54745.0426757452	55281.4706953677	62434.372253696	484176.370145721	369113.352175139	62793.5670277899	105643.672208977	79180.2286294822	79569.7998480199	89808.2322790628	77560.9421329495	78255.0840338967	101481.123149187	103753.73529948	102912.377920431	305450.375475005	93019.2739654066	91552.8224059174	5949.42250286417	4318.65074615363	5781.55889168631	124401.886063034	74745.5060993452	75362.850310373	57280.6257608184	53382.7882546658	56855.7170400212	70627.3279558915	68854.9630807951	74114.0005343994	132343.16361985	133586.00285618
2.70_285.2084m/z		285.208420423529	1	2.70346666666667	0.180166666666667	1	0.00105099242174966	0.00146096092770971	3.74851068981139	Normal	T1DM	100 - 5.68	209.326261259846	83.43	91.2316152863701	96.4086650176776	148.491903673667	92.0293649548626	56.4947514576187	60.8265744091614	59.632027892685	48.8052545975476	65.6701758260434	80.1027709232576	64.9203146135641	56.1814763104622	26.8852262196817	23.0801015665163	41.1432740264202	35.4280628197323	15.4373665240681	17.0773153170921	359.947623869283	729.297326858255	722.535353426024	102.82272741082	29.9965445291033	54.6258717625563	54.2243119922064	64.4104401433173	100.981912903221	14.9887747612556	17.0616451809785	26.8908240059975	1206.19295827999	1080.08836119766	1263.85570381783	62.6819075534199	56.3192376348954
1.06_293.1197m/z		293.119737435825	1	1.05881666666667	0.145783333333333	3	0.0957987180739195	0.037129451470608	1.99917009697441	T1DM+D25	T1DM	100 - 29.9 - 16.2 - 2.31	1309.75570351262	22.47	946.293625987055	916.963884350124	1011.35478951996	1480.19307350795	1436.49916071985	1412.5558937942	987.332100180209	1188.6152279912	1245.05118216814	1088.55416904219	1247.12151162458	1208.27901933589	690.001641748744	656.828246918609	620.781953947688	550.444097727219	636.229210169925	659.946026290825	802.307998112788	1139.90321030532	1073.18430858687	0	0	0	1283.05885086513	1385.94011818438	1257.64901402949	492.059100840161	573.922519819311	556.395013919992	829.491746634966	1135.88106243725	979.844041976556	991.943928727777	962.17554360863
2.74_295.2283m/z		295.228320432799	1	2.73781666666667	0.590033333333333	4	0.142672476914373	0.0472960057580538	1.79381411379891	T1DM+D25	Normal	100 - 17.8	8111.80294540589	40.71	8188.78342596064	7602.90088837004	8195.84494354926	4250.78877004713	3811.02996525685	3713.22503936907	3248.93566582597	3095.48282254154	3830.1942944376	3803.61035675932	3814.14334201263	3753.30326055651	4481.04290336726	4453.66465436346	4604.59574399158	3601.69924853596	3302.48744376276	3390.44560954687	6699.97373444404	7859.10454012425	8076.15101489619	0	0	0	3905.97558227179	4114.68012340369	4191.22594882055	4171.79967725442	3843.0753789948	3642.17495644418	7263.31485370785	6915.8387085312	7403.73611782861	4130.52707241403	3505.76666492718
1.82_295.2284m/z		295.228354144672	1	1.82205	0.9662	4	0.185283983028179	0.0561714074107315	1.75249519825572	T1DM+D25	T1DM	100 - 16.5	7817.90043069471	37.62	12056.5828686486	12692.9442564048	12238.4031489158	5148.84560807123	5107.05216049419	5111.7294497695	5631.34445896732	3914.4681440702	3810.76158152027	4395.29172556764	4577.82628222654	4501.36817809161	3985.18022290009	3858.41034744965	3821.07442842818	2993.81492154936	3147.4637469463	3107.06013678471	6632.2227230881	6513.23579592573	6284.18012083952	0	0	0	4051.29898998157	4151.28149592358	4031.96244036247	8940.50377963536	9594.81415744105	9347.35328179602	8218.16131952012	8292.77472848083	7965.21882786947	4240.33228223547	4227.04904793316
0.75_296.0879m/z		296.087904128219	1	0.752683333333333	0.0613833333333333	1	0.0247101895590653	0.0150861531473523	1.5687383988631	T1DM+D25	Normal	100 - 30.7 - 8.68	1027.64069666782	16.22	671.265984434464	709.54982828145	727.922736853533	919.018507066338	827.356783040807	813.846701131457	704.58463755559	772.41131479783	845.572302230289	830.208581790793	782.91069988914	753.560002347465	750.777770376268	752.517289615748	767.039942741243	601.556495580506	531.097466909381	516.212224662645	617.185251538863	745.214275428411	748.082620717157	10.4262316183832	0	0	833.550456929511	871.073292381587	852.534545065257	420.139125224508	426.660960503286	427.391799163252	818.742578257467	739.141273610157	829.910488975118	966.02637317217	818.034178196337
2.80_296.6162m/z		296.616219240105	2	2.80006666666667	0.267916666666667	1	1.50336749316082E-06	7.01305864151544E-06	19.7997001125207	T1DM+D25	Normal	100 - 29.5 - 8.29	864.644002182635	192.81	371.773569272742	339.13079417084	289.152166225261	0	0	0	228.852164989668	0	0	0	0	0	0	0	0	0	0	0	212.18646889821	0	0	0	0	0	0	0	0	0	0	0	0	0	0	0	0
2.81_297.2448m/z		297.244764460287	1	2.8116	1.976	1	0.0490270839428321	0.0240515527288827	1.31628241928945	T1DM+D25	Normal	100 - 15.4 - 43.3	18562.8287879369	24.76	11602.7556774794	11432.5020839784	11625.4488652209	12209.4395681223	11412.7029996009	11447.9536988644	30590.9272330131	15244.465509839	11449.0915203074	14017.1115316549	13753.7089698876	13730.188777856	11401.5792412098	10849.639250296	11121.2482925894	11415.724567874	11126.6511122389	11205.9539375283	32071.9146554397	20389.5923926256	20133.0337124202	1991.57792547571	1128.35553500261	1390.01123152113	14641.4455704368	13666.6910132027	13455.1177391365	14156.7842062971	14357.0355005047	14330.4453732433	22970.2003755859	22439.0905402459	22623.0075301283	14220.8418312829	13622.9859401475
1.00_300.1366m/z		300.136574335681	1	0.997816666666667	0.0955833333333334	2	0.00948116124018472	0.00788677993843061	3.14863483388285	T1DM+D25	T1DM	83.5 - 100 - 63.4 - 43.9	458.291202951056	55.12	277.5424553386	338.338918724422	275.810692497569	605.945429018705	368.598483633895	361.733031464221	110.537251906985	155.80584822418	178.106144317951	241.103578705791	254.39379310829	217.385742905422	381.528950915249	351.280818674101	408.832126027605	131.402275166964	29.8200264463523	30.6628544753081	275.083758662581	345.41091817409	338.597866135363	0	0	0	166.389347570053	249.994553637168	215.66578442148	382.567315999263	387.202105024666	351.56320713532	421.534980589875	386.127445805017	425.498706021896	18.9904470427182	18.0425156300278
3.00_301.2184m/z		301.218393449482	1	3.00253333333333	1.14028333333333	3	0.175102972786243	0.0540661880333676	1.48118527991887	T1DM	Normal	100 - 21.2	19145.836070582	19.94	13228.2264868969	13059.5402035404	13078.3646764389	10808.1154564188	10384.1717448442	10301.1317427066	25235.5081770146	10427.3498789455	10639.7302207826	12256.3950163867	12377.9424271215	12323.5312015621	17475.7702955228	16711.6094540661	16881.8195651106	13687.1229676668	13759.4574690898	13869.2486977474	23526.0652916164	15460.9718498516	14861.0197913207	29.5816904485123	0	6.78384862464287	12551.1427832269	12869.1419573522	11546.3410017429	11710.1949613913	11932.0375093712	11878.2937670992	17949.9201638832	17921.8313756603	17810.4212789493	16434.9619101401	16014.029101173
3.09_303.2338m/z		303.233763942594	1	3.085	0.987766666666666	2	0.317326670272304	0.0799076275727526	1.20673340229411	T1DM+D25	T1DM	100 - 21.5	130201.539397415	12.58	109897.862532457	110520.792874142	107879.711895217	120453.070019796	115685.042809019	114866.035268038	354424.443355062	105602.843040518	107337.783100701	125413.255373699	125804.722993995	126276.397614235	121824.884941712	118981.008817314	119136.796625855	98501.7867221663	99516.5990276686	98843.8718346624	300064.185330791	104163.04043846	100398.663980508	13.6272661424787	20.3718607491297	1.74971560270955	149286.784856168	156501.919570966	158690.155359968	102156.249357231	104256.245420539	103743.877124868	150332.943191746	147739.356496141	146758.821048053	137648.10663603	137426.62042475
0.84_305.0386m/z		305.038566226878	1	0.8426	0.0571833333333333	2	0.0367307328087955	0.0197911713578952	1.58173647684972	T1DM+D25	Normal	100 - 22.2	227.736350164996	30.17	84.2747518086356	67.262866984533	98.4552958157589	177.480384957343	159.807188089917	159.06126945643	142.77512875161	155.635560313535	186.641328482293	253.432648105742	233.827849030033	226.500882857151	118.18550920141	114.823176224848	150.166226177102	167.942385549794	123.165334699469	134.436771844506	87.996443073539	106.097156069473	150.569648054325	0	0	0	177.575159238754	159.160974534676	229.36440517952	86.7019604023736	39.9949550000099	39.1204133715935	279.283815411713	319.293639254478	322.263731832675	257.975767418367	241.529880862588
3.15_305.2483m/z		305.248315625554	1	3.15173333333333	0.625566666666666	2	0.108767071436451	0.0401381163071267	1.45971948910366	T1DM+D25	Normal	100 - 19.2 - 37.5 - 7.56	35980.9107883089	17.83	27086.8797274385	26844.23995726	26555.3448405213	22922.0337067939	21990.2791710915	21917.3559410145	81987.0077484698	19891.1585068187	18220.683243286	23640.3421120043	23203.9869103414	23329.7775092397	20162.5723627785	19493.7490612944	19340.2657063253	17556.3944929967	17663.1325120834	17523.7679222622	78638.420401964	18853.4041143689	18256.1078485973	0	0	0	29173.1598411417	29942.1567359094	29960.9409133305	20962.0734566032	21230.7690070096	21229.7493030322	32290.3694449439	31355.4994406826	32201.8233713168	43011.5916096385	43994.0384099063
3.30_309.2803m/z		309.280330707658	1	3.29918333333333	0.484966666666667	2	0.193616964615511	0.0573803181912457	1.23989310648619	T1DM+D25	Normal	100 - 21.5 - 7.46 - 0.169	11898.618994758	17.12	8190.60751364218	8275.2000722469	8188.40808670782	10046.4774422079	9746.51532422848	9772.86243599345	44067.2072117065	11130.9772921059	6925.30022549644	8100.04088143775	7788.88952441	7733.41454281658	7327.10635446923	6875.56178756324	6860.81767523166	4884.10258583776	4824.957146217	4704.4826153707	39431.3136283021	6547.35868302567	6119.93374363934	13.4652712541638	10.3620252961158	7.71264524484716	12291.7712735355	12237.464626517	10588.9028011022	6834.63562516355	6569.16047202951	6948.68091508433	11132.5018491674	10934.6172887413	11573.2858396424	12295.5541841705	12788.9943120925
2.74_311.2210m/z		311.220997378622	1	2.73781666666667	1.33888333333333	5	0.000133289978330398	0.000285789096881774	1.64315435412054	T1DM+D25	Normal	100 - 14.3 - 15.8	10437.6681565931	29.92	6071.71622761039	6043.84284220622	5873.34389439923	4944.21208980037	4585.79498455763	4612.91130447357	4975.63971485096	3567.49977710984	4437.58662010166	5372.55779887985	5497.85683727996	5385.79426426494	3773.63460268754	3607.03065375043	3860.48369750686	3851.76459675793	3549.78075244537	3634.40296783337	11281.9739539065	13310.8020786026	13572.5401405627	1751.33723138049	1053.57537725249	1374.11522724514	4060.70556176098	4307.95665401036	4351.16084871434	6929.87011971982	6808.05180803126	6605.52942782013	17019.9787682656	16597.6997687897	16951.9126965236	8232.52707313667	7629.30520356031
1.26_311.2229m/z		311.222861768555	1	1.2551	0.667	5	0.122722797664689	0.0430611078284095	2.21508026054271	T1DM+D25	T1DM	100 - 15.2	5773.61187081195	42.32	2967.85592538064	3040.82770926397	3141.70781636812	4042.57315239319	3748.10088133091	3762.66577131122	1992.96312881783	2065.99400986997	2250.40272495221	2834.27799315214	2831.1792026052	2775.04133074104	3980.47812887449	3911.1861049123	4043.27772423689	1297.48395070053	1209.95464881845	1234.31853092058	3597.65089834293	4248.32566226548	4384.05840460923	0	0	0	2576.8153947122	2580.63686373235	2697.93674749537	26253.6845183742	27321.1451431891	26320.0717017405	6085.13638343021	6048.96564808941	6293.35793604767	2676.36790944747	2496.03820472959
1.23_313.2382m/z		313.238180151234	1	1.22746666666667	0.444983333333334	3	0.176980504110463	0.0545035954707627	1.63001874942367	T1DM+D25	T1DM	100 - 11.5 - 0.217	2680.88570885681	20.00	1037.19411930978	1047.44937628001	1068.07604162424	1953.12731072986	1796.13838387402	1817.00777579281	1466.34677582444	1432.44322654382	1584.21465785303	2338.13980141635	2312.36220194656	2289.26395928833	1030.37030258733	1026.33707726566	1057.0301239149	1083.48131665351	927.109341244314	986.513368708505	3091.20588573952	3772.85539124823	3948.50354010741	0	0	0	1593.91967389572	1671.68885800831	1671.86311213215	4270.40513051443	4551.07240936463	4403.30909555728	5690.60074484243	5622.51377558657	5472.33599926163	1909.91497561642	1875.83108857703
3.07_315.2355m/z		315.235548556921	1	3.0676	0.298783333333334	4	0.0948127338959606	0.0368992113788172	1.90012317740713	T1DM	Normal	100 - 15.3 - 26.7 - 1.14	1635.24938671285	26.49	1231.73330077835	1236.37592420658	1203.704453183	591.198260413947	578.620715200353	589.684537736116	1755.09646028457	508.719034509747	536.364999624608	697.24533197679	704.813907237275	720.432759261956	894.031187052087	832.942301922788	874.817397463408	822.19316406782	793.462390753745	780.952202512839	2059.88184040855	917.357339259888	909.470643930474	32.3300687784348	11.4913031163976	2.99791336328547	854.335275017759	911.968092940947	911.758791209815	655.02889812505	740.499739498514	728.650859034734	1481.74969016837	1399.31867009152	1430.63125243124	1456.9713282626	1479.75551264351
2.65_317.2124m/z		317.212435353199	1	2.6501	0.547066666666667	9	0.151802568198865	0.0490661408328228	1.79572987920974	T1DM	Normal	100 - 11.7	1565.93496212119	47.45	3121.76234562037	2982.93452884397	3236.74569745375	848.564059118663	739.690398954978	707.473244538156	394.412036526614	333.486758404323	497.143611304998	260.692189513366	267.142585505103	219.166829482459	1023.46148287304	986.070954095782	1055.90178982282	1204.28904716966	984.215052708667	1085.59689810587	571.549550158215	996.271885842184	1040.02817104141	0	0	0	578.955077332221	611.360613277966	673.113808342177	393.667053795048	367.550052651194	341.678124539369	1082.48548239497	1014.05666909048	1157.60918873618	1186.83806168718	954.675920394943
1.67_317.2125m/z		317.212483228777	1	1.66863333333333	1.06146666666667	9	0.228620051913938	0.0643021988755598	1.78396074131253	T1DM	Normal	100 - 15.4	3766.40593992137	32.76	9529.8299199202	9737.8137382646	9691.63455457559	2076.31213102941	1986.39842305573	1970.45321926258	1473.96348188778	802.564925714222	884.996558498827	314.172077166801	282.548719660577	283.833140650825	1878.58261764136	1807.4601918109	1867.84721733159	2404.08810513319	2415.96046555724	2385.67943646131	1351.63484029458	1217.89750108484	1343.59051762973	0	0	0	827.686054292012	840.001645789906	830.798461345116	1359.35538371541	1437.07269894275	1404.19041231353	2439.17137313375	2440.3292993689	2385.73111318959	2826.08599763333	2710.91701678991
2.71_319.2283m/z		319.22830524751	1	2.70728333333333	2.02935	15	0.140218403705458	0.0467970559999926	1.35953169382674	T1DM+D25	Normal	100 - 22.4 - 6.74 - 0.71 - 0.238	43650.8163214824	48.51	139412.807655154	139376.023850335	139790.165869532	30584.4071809596	29226.9745089604	29005.9489810627	27566.6936402837	17695.8752766261	19084.5669647538	10047.953136731	10318.2781646123	10253.3349663265	21896.5139458772	21367.1772706636	21345.38506805	42319.2451043991	41227.1469114462	42252.5515590015	23546.2035783618	24648.146468046	24698.6177708696	0	0	0	18303.7772670722	18719.2695967574	17784.4900425289	16389.3035943447	16835.3792300899	16683.4129650428	29993.121711747	29762.3346474878	29403.9572592654	39293.5200563015	37679.3468138709
0.96_321.0442m/z		321.044239789145	1	0.963483333333333	1.00613333333333	1	0.0139136246834789	0.0102264424934128	3.20553215733133	T1DM+D25	Normal	100 - 17.5 - 7.25 - 0.961 - 0.036	63674.4238527421	27.32	15317.2461538884	15801.9885166236	16921.9903891175	27498.6720860305	25376.1403808592	25640.3646223847	15421.6347005142	18599.0045900781	20394.9331690684	31729.3510168468	30916.73652464	30187.3378173081	28310.2069130845	27216.6128978065	27606.784373506	32049.5191562111	30905.8324063572	31283.4514066374	12569.2966503921	17040.5227762211	17359.8013342357	0	0	0	15086.6234151941	15648.3253679175	16247.9514882051	2569.7249970555	3137.4196993523	3162.26498162816	34074.8421332972	32792.1274237313	34642.5447447917	40149.2037611806	37123.9146078921
0.76_324.0855m/z		324.08547653331	1	0.7621	0.200933333333333	1	0.0195831997909294	0.0128765164198555	1.70035520566144	T1DM	Normal	100 - 86.5	1572.36203366381	17.06	1271.15023720577	1256.02379446913	1296.23279437234	932.56231281489	793.658013214962	747.874794303327	773.768475378826	912.273820597852	1017.89662882124	1054.1221425056	1008.99924976016	938.810130524625	1226.71423069352	1183.094268422	1192.1281650535	1064.77218722208	1025.94078170889	1008.08614595488	971.220290887506	1175.73353969416	1218.73671344923	0	0	0	940.442659959117	1034.87294388145	1059.21806230781	598.409937027039	649.092480777094	587.087693431161	1181.23581297228	1146.50061022745	1249.28677308685	1379.36991053443	1242.71957485355
3.09_327.2338m/z		327.233803923823	1	3.085	0.796216666666667	1	0.262363442964396	0.0704265457101968	1.27216115615002	T1DM	Normal	100 - 24.1	207600.442808898	16.88	211632.79307647	213262.338588192	209576.0309952	141594.036441294	136329.052632828	135353.885630689	383564.289272426	103704.405812187	107768.642324425	146427.105247945	146125.516685801	146892.096429254	166270.329097754	162132.622482763	163237.195532579	132382.538238997	133663.064914466	133175.906781085	416266.896771193	133042.066728597	127723.101712844	741.683465232263	490.855907752979	513.055312192311	181618.608293509	195111.273448448	196008.974474174	135837.273029361	139171.223185982	137910.180204763	252265.862886687	247949.952275221	247435.411063601	202002.824147183	203017.215945511
0.91_329.1527m/z		329.152722781478	2	0.9084	0.1171	1	0.657330545157983	0.117287491922384	1.88461226707442	Normal	T1DM+D25	100 - 2.64	1570.38324308272	49.69	1048.1394479718	956.16174859872	809.864303670934	792.327130967955	803.044711078419	844.667275418779	1602.98699621191	1810.83842057446	1716.24474606996	689.173021252945	828.633497014531	874.875475052823	2162.60453035225	2100.66161609295	1689.42716130568	1468.63915346742	1966.70106499799	1943.18945888978	2027.73838996499	2487.17752647736	2016.92763092305	0	0	0	857.427877367401	904.894154447638	761.385766109806	2610.27826600863	3327.01734698472	3346.3862466576	3259.24954365258	3279.08766453713	2836.89684960942	1050.8090284667	1184.24140774936
0.94_329.2329m/z		329.232898393839	1	0.94	0.4887	2	0.0500647015832466	0.0244332670474488	2.78450954108146	T1DM+D25	T1DM	100 - 12.7 - 3.39	3862.53655412503	50.09	1472.17759182197	1532.99386608634	1639.8075461104	2102.51737769765	1818.36369800056	1801.76811732556	551.228552812047	673.070505012918	779.441327551343	1301.14138341104	1210.19877384818	1082.36421210037	1874.34757440293	1860.18791272303	2022.60175143003	502.450401807374	413.746361521388	494.07171706737	1405.55013302655	1734.56053691931	1879.5035804239	29.20872389628	0	0	1558.00108790074	1610.8137737556	1844.28031242365	16343.7678117836	15596.3979562343	14648.1168724258	5736.67154866093	5462.58012911862	6209.10339167325	1223.62065664999	1087.40101889472
3.13_329.2477m/z		329.247747174857	1	3.13098333333333	0.568383333333334	2	0.190302852646259	0.0567951319766788	1.27157514012002	T1DM	Normal	100 - 20.8 - 38.3	47596.4789363251	15.06	42198.148995101	42073.2519845869	41493.7478858336	29730.4232501502	28467.2243390965	28358.5091496158	109871.643808635	25497.8478977774	23743.9348926554	30269.0448823269	29926.2047709892	29785.3516821556	31628.4350653413	30574.0249501874	30754.826473154	25497.6120713607	25621.2083585666	25567.5121260206	125543.736793731	28404.5953104151	27485.0794390594	0	0	0	40344.6538049231	42700.588395382	42402.7940517754	34066.9781205534	34341.8817066286	34127.158744732	65785.4863980532	64092.4848213381	64872.499174732	60166.3508931648	61629.3638758272
0.86_333.0624m/z		333.062399737164	1	0.861666666666667	0.15125	1	0.0695589246967557	0.0302671265125051	1.59444703634463	T1DM+D25	Normal	100 - 22.9 - 57.6	2683.66810271834	17.99	1233.74053362159	1211.96368629285	1209.2736333013	1508.66169129309	1446.29551414576	1555.17651149681	1548.19472780164	1853.98585514542	1950.16835691479	2074.10614311771	2126.39400119961	2120.4264367369	2217.53703438593	2107.48833831151	2160.27410242393	1788.3856954834	1795.49313798605	1818.87649648159	1626.49191125484	2175.52540727264	2266.09249707561	144.479623951882	0	0	1743.36350259253	1821.79157561461	1811.90354769915	2047.21051396036	2132.93519710033	2183.73985424137	1935.10761291482	1901.94251467285	2026.39809744308	2265.34910956527	2190.74097404462
1.32_333.2064m/z		333.206433328837	1	1.31608333333333	0.525016666666667	6	0.0351200626944059	0.0191726984216828	2.1341827379001	T1DM+D25	Normal	100 - 6.14	1762.55697072089	35.89	1942.02337749594	2064.66175063508	2133.59084638085	1112.2120992373	960.56028555938	992.913679824447	327.108145274453	374.441899500748	425.904728344422	523.610597389982	532.908912506322	502.611773169074	556.132138729459	540.488357495648	635.201896295517	412.093055357319	403.61731777378	410.894680785369	560.983654687028	594.299826065314	654.551738123211	0	0	0	769.47907252233	878.463637325182	901.529883961629	1810.31793001927	1668.81143351634	1630.88667841052	948.731953363397	976.300359235391	1008.37014178523	975.857604836852	946.632463196476
2.78_333.2068m/z		333.206847410194	1	2.7848	0.197533333333333	6	0.000127678768233053	0.000276621629476717	3.62137197171197	T1DM+D25	Normal	100 - 2.78	429.543283193905	43.76	37.51328469885	66.8033880007243	48.955771680485	91.6871897189327	84.615527269249	77.8090146455658	48.2226277968835	10.4401827622637	55.171360269034	37.1851080086702	59.4884411506938	57.2262545127476	47.0371388292732	39.1477315547115	43.7331028736283	48.5323518854822	46.6565228056503	58.5976456204906	111.926822770964	510.632802876494	509.435949129816	0	0	0	128.660890759407	127.105853685621	151.751160261904	18.1217019556816	17.6979896169562	8.83574554916018	473.502209062731	466.450840601192	431.297962938039	250.627802153671	204.959628916531
1.27_335.0601m/z		335.060055695556	1	1.27035	0.176283333333333	1	0.0766074820174576	0.032461252719756	3.44607562420879	T1DM+D25	T1DM	100 - 1.59 - 0.992	319.135112040669	104.59	138.47466323472	145.716155266436	113.115851340229	549.470057994507	579.850404811599	539.29302140056	354.041964672035	116.465504170662	62.6538332607986	593.003094731546	637.021624577398	669.068643213393	155.96624205423	130.814154745533	60.240397252259	20.6185152546313	68.8183485900242	60.9005725452272	62.3224896045278	8.3876645423549	14.3183456753668	0	0	0	205.553406973068	178.306707035271	91.0496451274255	0	0	0	63.4282764965107	135.951954223527	19.5650039199666	76.8128101846541	77.7403904908032
1.18_335.2214m/z		335.221429367931	1	1.17791666666667	0.141966666666667	12	0.044032584370887	0.0223078341300628	2.91461159673075	T1DM+D25	T1DM	100 - 10.2	338.84464921527	50.31	420.793311930939	393.804681028457	446.041824025761	82.922129373765	180.393624922435	212.190488357437	43.7582543361985	18.2046344118709	7.87114612725348	29.1136897431063	35.9670308660374	30.6661630496155	58.0808536701371	69.4091515751605	52.5028778141283	6.90944015686696	16.9017304935169	6.53942186741104	86.414602511857	68.3038302254062	57.0235564849434	0	0	0	73.9313641091571	88.0543862122797	95.0857256723018	877.76665686477	836.644009178909	802.948785735107	490.974564049817	470.992531119795	453.323728568115	149.336016185696	164.595805726417
3.11_335.2221m/z		335.222071146344	1	3.11055	0.251466666666667	12	0.166168976875127	0.0522105216356176	1.38980958063556	T1DM+D25	Normal	100 - 36.9	109.125496108828	59.79	198.671696592032	252.674363021236	215.558328981127	63.074913658298	57.8756448897943	32.9655326552499	18.7858328763811	8.62322708448942	28.6708186010624	36.2920155853547	33.0775213572673	53.1184676009354	64.7181718594182	40.5509772356049	62.5697594625446	13.5172379143019	34.4628494634939	23.9570660280634	92.5344966511058	74.7066225076978	118.585471529758	0	0	0	31.6574017396096	67.0680809710891	40.4761269151545	50.103879772278	35.4200811914882	63.0489534009301	294.846728701993	264.302352956755	219.189528433395	55.6709198631641	52.135673013277
1.48_335.2226m/z		335.22257703601	1	1.47711666666667	0.86615	12	0.135825580698133	0.0458033289620119	2.69697961887634	T1DM+D25	T1DM	100 - 14.9 - 14.7 - 2.67	2606.24563344233	63.82	9661.34807973117	9987.63012653094	10164.1165589647	4461.57719144574	3952.69127762395	3904.99405502324	1115.95336357164	674.702514738957	711.364061414982	663.974652212457	603.642786571415	612.2746700432	1152.32940169582	1081.26342051626	1191.82415531375	846.642573349497	780.336716259279	770.021884177562	802.928155502261	597.328837621064	672.58685995622	0	0	0	1121.02943317168	1187.59423179065	1306.92015485119	5397.69650165568	5526.9256870661	5506.14559546709	1868.1220756388	1732.62678242521	2021.65492974439	1289.56249984282	1150.87047844648
0.93_336.0734m/z		336.073439137849	1	0.928166666666667	0.13235	2	0.0988634639675114	0.0379339640278323	1.89788123012603	T1DM	Normal	98.7 - 100 - 30.6 - 9.12	1104.24796086072	14.49	271.654285852177	292.974719793287	248.389025392571	584.650055366136	575.560955638537	626.738271415489	327.602007487229	339.313144282991	400.161167347928	514.934834463861	494.657723878309	493.730302936709	511.541972584761	500.334237840884	570.064088334953	996.56995991633	865.897912476717	879.115053429069	1612.53509550433	1978.78370525897	2242.78254661222	0	0	0	247.88185416745	294.855195233131	336.389517307219	233.542564056807	203.702740629247	139.411209159174	870.58801884887	758.80489845307	787.287701345556	1859.46338136013	1745.88229393019
3.42_337.3119m/z		337.311929503926	1	3.41875	0.441883333333334	1	0.240676621716673	0.0664211730552454	1.61502320206239	T1DM	T1DM+D25	100 - 11.3 - 0.195	792.599796656845	35.99	304.724783682485	325.012545768791	339.672197173892	514.867570083141	512.17479333551	528.640168838773	3362.83825857626	634.931802514038	331.018453043058	293.441587172243	261.687423218877	269.797244270819	290.333064108467	288.179849410332	288.94633700013	258.365786155661	218.190352842398	253.231804454087	4760.66134392765	581.606440654757	586.6707038456	20.2259354880639	1.98826961449855	43.1592078561861	521.751550557328	534.253255867044	436.559620590814	1305.82528288387	1178.15011814192	1281.95240432711	1068.72834001485	1094.98372829769	1085.84192928375	548.410311271741	570.339255615992
3.59_339.2008m/z		339.200849041576	1	3.58745	0.779216666666666	1	0.362176307452937	0.0854448732525964	1.39128198467979	T1DM+D25	Normal	100 - 21.3 - 6.88 - 0.337 - 0.239	25296.685931662	44.02	58853.3177372867	59059.0672168695	58451.8851492359	8923.42788012157	8248.28770080968	8245.758892271	32169.3076540729	14989.7487593862	11524.2851745806	12370.1746620612	12106.0109454452	11950.7339367356	9784.92641431474	9567.00788602766	9624.01220029075	12677.6271292877	12356.7113998221	12367.9120540857	40172.8190246445	16175.7766545369	15878.950407609	3422.48546994732	4018.31876744428	5515.47317132551	10061.6789306382	10372.6604175644	10161.3917488031	20881.0480914611	22282.6113773284	22155.0014472901	18801.6478972163	18408.6567970261	18436.6908006631	15513.9338400972	15110.2824459397
0.43_341.1076m/z		341.107555153105	1	0.4294	0.106733333333333	6	0.33592917624263	0.0824163536400243	Infinity	Normal	T1DM	100 - 14.4 - 4.51	140.967748319905	419.68	0	0	0	0	0	0	0	0	0	0	0	0	0	0	0	0	0	0	0	0	0	3045.65071473468	1606.28497982218	0	0	0	0	0	0	0	0	0	0	0	0
1.44_343.0732m/z		343.073205946273	1	1.439	0.528833333333333	3	0.0924048342357598	0.0363307372602426	2.16007043073031	T1DM+D25	T1DM	100	550.322679453925	31.48	504.193093996968	489.743602008644	494.386837326269	881.417184543491	809.682655361437	812.365161374085	865.332473715978	990.009608076564	1066.58360825947	664.162243118751	712.519839796844	699.504001296307	733.475749335791	711.108196897905	718.128726721691	384.403678149321	383.96540381234	413.214514140736	568.777734085915	650.191466216613	644.420990127774	0	0	0	619.441101610307	656.555494044549	690.507498275822	47.8259532757771	57.1058878303218	54.2010834386234	441.590878481294	444.269581402724	491.760240975426	383.710073352963	390.199945455703
2.74_343.2280m/z		343.22803915897	1	2.73781666666667	1.6348	3	0.116710761734287	0.0418658014176885	1.37487981217323	T1DM	Normal	100 - 20.4 - 17.3 - 2.31	11793.1641449844	27.89	29387.3891903455	29326.204605619	29683.8697504658	6301.85963894947	5908.13738925236	5929.46199483772	6806.4307955432	4031.65017556703	4398.76210088749	2913.75065388356	2867.49564356086	2775.98063731416	7294.26819324636	7140.37805968079	7374.30085811452	11023.8448729689	10444.6600503753	10854.2723559267	6390.16779037213	6703.75010337183	6873.62556452284	83.9169762115924	53.8930432778541	53.9902894071811	6391.16193804675	6497.2659305422	6585.64565432165	6460.69067600183	6344.36588816406	6277.50159045135	13330.5638256266	12809.7117681718	13741.7136187193	9640.05816926348	9266.08233936189
0.77_346.0553m/z		346.055349350125	1	0.766233333333333	0.0734333333333332	2	0.054331758420579	0.0257093330960336	1.48647101604868	T1DM+D25	Normal	100 - 16.9 - 8.89	502.735625240646	34.68	932.210466409661	903.439119349377	855.712034660126	351.547945788828	372.421482861781	330.375667668264	210.67206804947	236.835159743103	338.061623438468	230.872651593077	247.824144335146	280.54447573095	512.688830480823	459.200736674645	454.910844032442	458.85588049052	357.526307573978	381.194133173476	182.051980932036	175.524772394456	144.355712391197	0	8.98690756146782	0	468.376825363852	437.331112530232	429.481905325548	154.684766379072	182.712666031691	155.754648964782	311.93343269136	294.108839252557	300.64989370682	257.327716298914	201.893949889355
1.06_349.1989m/z		349.198882103754	1	1.055	0.262866666666667	4	0.0226928860690225	0.0142617406078066	4.08372756165329	T1DM+D25	T1DM	100 - 25.3	1086.10786757481	45.62	582.509453730871	664.278329364466	689.195124806537	627.044936012488	603.019232239192	593.922113122457	175.271673848205	191.503716252483	279.745916991784	350.114944694379	357.455448016216	344.226518796907	308.285254973806	314.053591950075	374.136995288337	116.500979077688	89.3100402635789	96.7253025273	494.683578400456	602.346048503943	671.868413686459	0	0	0	381.949207194446	440.523137496263	434.321157853446	2012.2139904293	1970.1064644602	1883.88833376635	720.751317936073	730.171213302591	819.55533812981	307.596008103192	309.637062002375
3.21_349.2354m/z		349.235447859414	1	3.20691666666667	0.72465	5	0.0899273715367394	0.0357640101329525	1.26221567385111	T1DM+D25	Normal	100 - 21.6 - 57.6 - 11.7	28888.8072806006	14.54	24488.3856896757	24063.0513179334	24105.3716162603	17486.7302465172	17453.9931959246	18629.8846480849	26848.4142665727	47985.0437415954	20659.7977525855	24136.910605191	21637.0590207354	21441.0269868197	26836.3780633836	24701.6159225744	24910.3560249398	25594.2263386175	25790.3746274142	25762.1091023545	33508.4745370581	29929.3127008585	29338.2969603429	1040.93723545222	761.016520875704	960.688614587828	29628.0721672614	23893.8027607375	24659.3489249947	19375.4135342013	18751.7726098559	19679.8232405589	26794.2005031939	26203.2018588338	28228.383595943	32669.672162846	31027.1184360027
1.17_351.2148m/z		351.214840493458	1	1.17411666666667	0.4145	7	0.175787883758785	0.0542453199556679	4.28845121842259	T1DM+D25	T1DM	100 - 16.4	1871.14014817546	48.45	1523.65596064683	1611.78406692978	1741.34656455903	1080.51608557382	1047.94916976153	1038.98764331739	366.311559653889	276.180288827042	309.955488227116	459.631763373374	488.270178303106	456.794820431781	352.611732963604	354.479798719349	344.673027313289	52.0099078195817	64.0004003306038	79.8538993093638	786.344409084315	780.414623314015	768.932699237137	0	0	0	399.063035147666	416.071388971362	455.420530037245	5282.17872680856	5417.16858886823	5296.00107493885	1145.55943382545	1056.54016501334	1336.255322021	618.236449389629	578.119720703344
1.03_353.2313m/z		353.231337641753	1	1.02831666666667	0.5221	7	0.02252230370153	0.0141895509778017	4.91178019730008	T1DM+D25	T1DM	100 - 14.7 - 4.99	2589.48818987065	52.03	2677.84282352917	2772.83686296906	2838.95542313249	1978.67131578495	1774.85483643579	1711.12218475451	481.528560868757	433.772021450644	482.143203377423	765.040421645574	685.309292712642	681.641221048347	1063.34103410593	1005.5741174067	1217.45839303925	324.070405362497	326.985109809399	343.067220732208	701.778069719929	720.740188888753	789.296522037148	0	0	0	1167.47516163997	1329.74159838717	1635.63178851389	7893.04113719598	7552.34776869693	7223.64291475405	3474.38862560807	3370.06129492711	3575.52046680073	437.227992392215	348.88496595605
0.87_359.1253m/z		359.125347191401	1	0.869283333333333	0.139983333333333	1	0.142668106193053	0.0472960057580538	1.76973174862484	T1DM+D25	Normal	100 - 31.2 - 23.4 - 6.13 - 2.08	2786.72626986634	27.77	2093.50766517445	2120.73129424282	2281.4074562009	1494.07406713034	1368.09072471309	1423.68664814904	1252.10913790207	1474.95662547643	1584.7578447391	1622.4889420022	1637.64088303098	1596.23072668071	1740.0349552535	1700.96344605943	1782.23829241659	1212.02604445561	1123.40259463301	1133.16278058998	1908.1515053417	2410.41236320201	2652.5667675599	0	0	0	1000.2979493297	1065.67904702662	1153.14433596399	2082.9525731624	2102.93544554041	2022.00312643604	2343.27133631425	2198.48796596827	2382.37630468671	1650.77981149342	1533.99534763345
3.13_361.1980m/z		361.19804223196	1	3.12701666666667	0.0544000000000002	2	0.261271830608076	0.0702245344251188	1.43525072245408	T1DM	Normal	100 - 4.3	126.031968961171	22.64	87.7891848831757	72.1116362314737	69.8599339992552	69.2650070240079	116.698097180603	78.7477211751528	50.5598866027212	39.246121851275	87.5916426782685	73.3858092789611	63.9182155737093	81.3249067910299	121.127185401478	112.552076675791	124.251698661738	110.030737392124	119.736649186531	115.014655103165	127.753644313479	146.095373487008	132.545925697522	0	0	0	81.1575581406875	91.0489105502902	83.5220967066108	89.3884174680632	93.7317382649865	79.38326994227	122.077600731368	128.543930453295	129.33021854422	82.0991635016947	105.816088245956
3.09_363.2132m/z		363.213230688041	1	3.08925	0.446283333333334	1	0.365892694933206	0.0858150680864386	1.27820593842966	T1DM	Normal	100 - 23.6	923.440711168179	20.84	1039.05947272166	1007.01488056568	980.524118887912	561.594261263618	583.960505793169	567.896806879385	573.277504985385	445.995533405112	502.621767420883	739.455240597695	726.808204661879	708.057624193261	859.86559059503	828.251503744675	794.714645397323	660.671739092376	742.111975316806	686.764430526483	1020.43375732331	1042.76154627774	1025.99952725414	0	0	0	755.829459615368	795.542098390075	705.870601386886	651.060771503714	618.616424243424	635.361154475334	1212.63364625779	1169.66138648595	1198.45527372796	765.895544604559	778.344264117988
2.81_363.2165m/z		363.216492688961	1	2.8116	0.143766666666667	1	0.0114189346284606	0.00892493368502857	2.49345629598572	T1DM+D25	Normal	100 - 8.57	196.203555062814	48.03	155.506397122499	185.658268177321	183.892408109451	61.2738876236628	55.9329256438184	39.734867370625	7.25831247489679	50.9450331375248	31.7471506473695	121.580427404371	57.1922683371264	68.0965460988349	73.1765120241761	98.3346888284742	93.7549725202491	32.0294636114281	19.1220604923065	23.1503087391759	73.9911639299272	251.760286081113	274.94732024722	0	0	0	33.5119516045151	65.7530206062483	63.821831732556	67.2285821956596	38.6775643710892	37.7980342936474	106.538492375251	128.706125427622	95.5628274180389	93.7717133493532	65.4028881107061
1.30_363.2168m/z		363.216758264735	1	1.30083333333333	0.276316666666667	1	0.00353792354463855	0.00376944549536921	3.3668040404844	T1DM+D25	Normal	100 - 26 - 9.85 - 0.535	1018.62813259005	50.33	376.62665692307	384.657426346467	422.13510500151	477.172431947532	384.818886466914	371.317289350034	402.535756018492	386.050965024559	461.003600382269	380.945741196446	401.53989305969	390.642151836189	129.599348748329	109.415220434706	146.642564956183	24.2294097712876	20.2942546963974	7.61860778932732	155.192840081247	116.971351576152	150.419697555755	0	0	0	525.749366005259	550.843791688491	618.6391987498	476.51923650865	457.183466393601	436.333158630646	418.980424816238	311.329224734822	488.758323177821	1954.39271647426	1784.24594822397
2.80_365.2281m/z		365.228075974114	1	2.80386666666667	0.08195	3	0.0168712200214775	0.0116713200465577	2.34219242166228	T1DM+D25	Normal	100 - 4.24	152.758175067567	43.90	52.5368774697092	54.1972627713236	43.1211795811906	54.5036343912132	54.3790410980062	44.0143146298274	0	44.3731572509862	41.1290589981562	114.884699531419	65.1715582944256	63.4238081460053	81.3851532048185	75.2849952584372	94.7433296299561	62.1429657172948	50.5885321853844	80.1375518329798	14.6185938964614	231.994765400932	214.61232015256	0	0	0	46.8952504173753	43.7911033108898	52.6482607861135	98.996896497336	43.199985543147	59.5050905177079	91.0698335906754	96.0159391203443	82.9002697839449	134.848723128981	90.8697872491647
3.67_365.3425m/z		365.342526098641	1	3.67226666666667	0.249683333333333	1	0.273733167466554	0.0724424549625993	2.77675648714583	Normal	T1DM	100 - 15.1	148.550160890077	104.71	64.2661005614467	116.530891643013	68.1806102660931	138.07381296673	115.49371672243	134.193941026528	1431.12906391142	259.499502149768	92.0865534109954	124.679311841771	96.6277974404999	95.2616965388808	41.4699837487127	35.095831054415	24.5107336282117	15.7278421430908	6.51020212131969	14.4612964821285	888.878668213332	9.35117770846161	12.8796462080594	0	0	0	151.703858137997	153.527943848491	115.304605146988	43.9182924665307	47.2442810124153	37.1947271483828	196.836892055542	168.346150975081	203.170178793803	156.324769025219	170.071222081831
0.97_367.0482m/z		367.048240029843	1	0.97115	0.0811000000000001	1	0.0228205020119903	0.0143057437118514	8.28001982917725	T1DM+D25	Normal	100 - 8.94	100.159061493014	118.70	24.1179397031514	22.2357044823046	2.00208696130293	0	14.1622118627226	16.2349511034317	28.5670906005429	13.0438782890213	9.49082699002135	5.26991957203929	6.60408083375131	3.59820305807113	7.74411562035296	8.30457719743525	25.726133050003	68.8723076509741	38.0484415717579	22.9846167566422	5.92066178292178	5.09799042017178	0.00388024761247551	0	0	0	11.3380333153752	17.7792257442406	20.0748931504884	0	0	0	16.7181524274299	4.79637554339044	0.447411459158256	181.531983260877	246.067889389985
3.05_367.2506m/z		367.250607568973	1	3.04525	0.205983333333334	2	0.101152678557281	0.0384028847666672	1.53802256345748	T1DM+D25	Normal	100 - 10.6	354.384275044279	23.57	166.121541164957	175.570640103731	163.957790149162	122.735315814645	116.044729105366	127.928837406045	370.896145012291	298.644713684805	205.078745430618	241.246900292536	203.113332120325	226.158715802212	229.706898222908	229.537053249022	243.278385856461	251.889909200349	263.252947102479	267.72630466394	445.375686657373	337.711572662554	335.641982643364	2.43196115079151	7.8018804321819	3.17355573956571	211.244290647904	219.079892030508	199.133303937541	177.187278311079	121.378603197983	174.237655503474	518.585846063048	484.015545346543	463.824336757277	280.147482508507	274.312345751043
0.94_369.2245m/z		369.224511141892	1	0.93605	0.34675	2	0.113060454526269	0.0410973261773399	3.51980691559946	T1DM+D25	T1DM	100 - 14.5 - 0.0791	1770.75598198453	46.23	2076.57111933029	2146.37965076339	2308.26900385265	1193.74699688821	1050.28078676716	1043.32470924494	375.830133581943	378.234607818013	455.096820585195	392.550528004319	413.461919156109	365.421460756311	449.958458266514	444.89074141539	455.389535394757	432.696368358645	357.165215239118	395.31435525728	669.317094535071	797.897028136107	858.315891084122	0	0	0	468.754148185996	450.295788130293	526.427612718764	4500.09232053049	4288.1505624406	4078.35726029983	1129.83186368371	1116.50539274341	1184.01334317707	506.341881962765	491.17940326117
0.96_371.1724m/z		371.172446329827	1	0.95965	0.1123	1	0.1357085583915	0.0457787733014126	6.72018684913957	Normal	T1DM	100 - 30.4 - 30.6	924.995178137419	71.01	271.12655220242	249.945228463357	109.14061628796	165.421951264329	165.193920522427	147.902957292081	80.5530173213572	64.2943243152636	101.144862324721	63.2941443772014	89.9994534286903	71.0124428829631	91.0098330364386	139.362885994671	185.687842518355	183.134940741539	65.4142440000665	67.9123096822231	161.354970269848	192.350450191525	191.02294444179	0	0	0	73.5581596146633	65.1565167064246	71.3858852176638	9861.94409118611	8771.06184406761	8195.34668388961	232.096531454375	195.616684473668	202.394590365485	11.7882983827596	12.1207286946346
0.76_372.0871m/z		372.087128646146	1	0.7621	0.14205	1	0.0130193898503899	0.00981294101518668	2.03881490706485	T1DM+D25	Normal	100 - 84.5	1202.2854303355	26.45	616.922334412951	650.826231703113	644.403603980835	650.577121543998	645.952859087741	651.859496951678	389.246187736792	456.933807083961	530.538781273392	630.198873048775	599.894604229221	645.520101795105	1186.03646612216	1075.88670568049	1217.87923875485	333.234587098409	294.638631641892	252.76278929776	427.414006111754	506.952791165633	528.401694825452	72.3997704119605	0	13.6213376639249	891.2465632814	969.493030793678	1063.56168821097	411.075261183545	456.311308993373	439.794459628796	721.616698756449	649.580773448164	835.257976795381	720.898764730548	661.626822634289
2.12_377.2681m/z		377.268087080885	1	2.12125	0.38305	4	0.00126688929409469	0.00169948233693019	2.56646439416463	T1DM+D25	T1DM	100	415.876846823533	54.54	422.357421573489	413.976879100406	486.117285834135	477.139938508092	409.600793954314	437.861127744592	174.583641668348	160.882595842465	206.581879544831	678.482392380752	671.559488898451	670.147550607682	160.330890444957	98.6032076226453	147.768064637785	370.576759912436	337.451438651208	353.043885523205	855.790809127495	1043.06008999103	1046.21535021321	0	0	0	611.187593443831	675.757588405772	657.075384547817	89.97896679211	99.0532974057948	91.940123448011	356.733684760806	251.346403324228	431.668295614334	451.932559305213	403.775275598937
2.81_378.2415m/z		378.241504239975	1	2.80768333333333	1.103	1	0.402560245019276	0.0896172432321043	1.20368708068965	Normal	T1DM	100 - 18.1	3089.02135828617	28.36	3882.30462289464	4012.55750807686	4229.44234104994	3986.08905473227	3672.08765825773	3617.04476488701	9682.11820197372	3119.87049740199	2643.86096241222	3644.79101824764	3510.81478063273	3409.73949110934	2200.1809758314	2084.38424655128	2219.38112985153	2249.3845959434	2108.9954913642	2084.56913430813	12150.5802489164	3545.52103796513	3343.78395532072	2.66706663553662	3.73055163364352	0	3366.27933379919	3332.99339794913	3433.55061038114	650.506353817628	589.882346653375	533.232806154938	2966.7914749983	2764.92345868103	2895.64570501143	3920.57739788488	3863.85313734715
2.80_380.2576m/z		380.257634863612	1	2.80006666666667	0.335633333333333	1	0.158243688202513	0.0504396395770947	1.50179870037947	T1DM+D25	Normal	100 - 15	870.203410814202	42.15	703.534384255384	746.529069075671	786.509630844607	986.291982293402	890.273062650749	884.100642562322	505.760034411663	455.022627769871	450.472150988317	765.433240571048	704.594950862881	693.558387869818	549.325342974093	556.219259083638	543.466134327619	505.27466847402	424.04598451727	459.741107202876	1293.46159953394	1028.83846628566	1036.11750479527	0	0	3.71482477877371	798.650045007687	829.285101367149	814.154048831699	52.6637597063245	34.994042833899	18.6978765980719	559.824398813259	497.168377006935	543.823043887298	917.126346281898	855.234825294797
0.75_382.0931m/z		382.093069658572	1	0.752683333333333	0.154516666666667	1	0.00352687003775398	0.0037618953235494	2.16320906618179	T1DM+D25	Normal	100 - 52 - 83.9	1556.83222328892	23.75	798.435414379054	882.15706162605	893.223866566509	810.272649050467	697.774018614302	654.023630371432	521.277104006877	559.808604319159	628.419936338386	841.511405795369	767.47435030465	768.93990289194	1184.32524009232	1105.97079647373	1196.33844450234	638.684468667724	637.614095832347	679.413595861096	697.682157383496	840.135864420634	887.79795170367	13.2163392967352	0	0	1057.43306083135	1153.48408730648	1279.96330752122	349.119108184035	309.535786675157	297.990741944903	899.826985685236	812.403833725436	885.398579544844	1078.46135762664	984.313083301478
3.25_383.3120m/z		383.311978307645	1	3.2493	0.199583333333333	2	0.969763926212577	0.162533586682197	1.81906179784214	Normal	T1DM+D25	100 - 23.2	182.129224658186	64.69	224.916516574854	186.494716494863	197.68195741653	15.9029460323706	50.9376739065795	38.6054823630209	1463.58431407143	271.316559099054	77.1187862073853	108.977077504116	98.4995402627738	46.202633694897	24.0268435790651	27.4552640484231	16.9484014459867	23.9252106860874	20.3557560463396	12.8665077824379	1497.4790011293	29.5446154789703	25.2853701672287	109.3013373447	72.8705249994791	0	42.729726780953	80.2965354593895	78.2256836975932	216.337740818187	178.786548526159	159.920297267004	210.735156103789	174.453823060333	228.481865670855	133.687760952437	129.582929100944
2.54_389.2684m/z		389.26842998618	1	2.5386	1.30766666666667	1	0.00114997083582602	0.00156493916330851	8.06641719078855	T1DM+D25	T1DM	100 - 18.6	6924.05341333665	72.97	4723.43199552558	4752.64843425949	4924.66741917232	627.632789116955	577.228042916879	528.616286385086	1438.17115143183	938.274620433459	1052.36162519209	4242.48607463541	4178.93398038655	3993.86855933297	1499.83555950032	1420.81309600827	1527.08897615023	2559.41263151925	2367.99005130139	2374.05109437643	8874.86801574946	11478.917660078	11372.8929531988	0	0	0	8450.96261102304	8592.55988600051	8858.99884275729	1604.76599995111	1592.74600614544	1624.82671898541	16116.4979598028	15891.1391652067	16698.421567009	1739.68599358775	1599.72737080716
1.73_391.2849m/z		391.284871633524	1	1.72961666666667	0.928083333333334	6	0.00868197384498459	0.00738793701684799	5.35101553877418	T1DM+D25	T1DM	100 - 23 - 4.08 - 0.114	11660.8282021628	72.34	9418.90865801235	9861.66353416563	9822.22787654292	2567.42130554538	2356.97129756111	2243.624597889	3179.16845232365	3221.69844977108	3625.61061881976	10314.8147791752	10411.3870909881	10089.7417804013	5840.41330876345	5522.43650412704	5797.20492220191	5241.48329055846	5103.67408015117	5172.00462790688	18543.7419363279	22931.6809529374	23257.8491806781	0	0	0	15687.2777580351	16515.371047773	16500.9701277061	3984.61859234775	3947.24059318401	3902.6865350808	32910.3637642437	32426.6147664261	33377.2188981153	4439.73781095811	3824.77099837324
2.63_391.2853m/z		391.285302070653	1	2.62723333333333	0.648883333333333	6	0.0855270590486195	0.0346819452051021	3.32990766942411	T1DM+D25	T1DM	100 - 26.5 - 3.95 - 0.0794	36883.8204257988	52.79	31830.5680100836	31760.4203803635	30758.3593861431	9872.83702171925	9881.72684855369	9801.32617925002	13010.7438507274	15153.3264448153	16908.5795703917	29239.463503922	29604.6326639711	29786.4748107695	18521.7249165851	17863.2646647378	18075.9813351474	21719.1109310535	20900.9407023652	21135.5723901907	35589.5093328991	56778.718257997	56033.4133391266	0	0	0	53275.4147335172	53663.1028241947	52950.4973124894	17263.1596584144	16743.7754546184	16302.6371907107	93229.6193678171	93768.2353862049	93952.0385061065	17255.0314241784	16267.6174236413
1.26_405.2643m/z		405.264306390982	1	1.25891666666667	0.440216666666666	3	0.0214093026264299	0.0137115891153796	5.98597571470201	Normal	T1DM	100 - 25.9	12895.3510057377	80.16	12526.5079391369	12934.7904876042	13729.6664947336	2790.53850630194	2526.11691559589	2416.66913999436	2663.27828674454	3254.81542939979	3680.8997223076	14235.0070008911	13616.7577111798	13126.3542955378	6931.61408105133	6459.4500750163	6946.98583594458	7003.08761128423	6051.69769080943	6104.9179302255	25978.3681795762	33484.3163752338	36494.2233542759	0	0	0	13417.6951138348	14172.1345062613	14713.1322447599	6000.8955771063	6111.09964648761	6196.48131432276	43755.7896592665	43630.6882678574	44592.6037966036	5375.63443162073	5045.65739371851
1.86_405.2645m/z		405.264486767853	1	1.86398333333333	0.663183333333333	3	0.124285732961005	0.0433663300397424	6.45843806504263	Normal	T1DM	100 - 25.7	54684.693567666	77.42	31211.1034625415	32103.1674137472	32224.1286386072	4067.80290462662	3807.48930965463	3784.3653174631	2967.68944824092	3486.55611535258	3811.35626784742	19058.794434302	19067.0293963215	18754.5282128725	9472.80174509343	9138.24830032634	9329.79201270556	20018.2549171887	19163.7460127845	19111.9662728912	58276.5673689053	75921.6069522531	75820.9630368077	0	0	0	32511.9747726656	33520.3256854724	34174.7217428856	39152.1596772881	38311.31457725	35830.742362055	370112.231853647	360243.973691568	390139.485829613	20013.3829059853	17899.1552148717
2.15_407.2799m/z		407.279931223399	1	2.15173333333333	1.15408333333333	5	0.143546637279725	0.0475401372664732	3.05997735132176	Normal	T1DM	100 - 25.5 - 4.06 - 0.361 - 0.0145	118032.117575881	59.67	32282.9630810243	32622.4486575728	33551.1457790914	15459.0771599006	14438.5534803663	14230.2968923324	9871.50217131572	10155.2157729578	11332.6150837487	55389.2802925146	54588.8240038505	53000.1147427493	28075.7219964571	26827.0843319786	27865.7065683026	28142.694610233	26871.4901146417	27078.4047209901	66552.6785879942	88527.3430040691	89247.4603177513	0	0	0	51536.7378328293	53510.3534064885	55000.6299107729	174140.066063698	187456.581131598	185115.327257533	816969.061165995	779292.978440432	845927.523424871	78689.1539994029	69809.1098763435
1.21_407.2801m/z		407.280100114362	1	1.20841666666667	0.651766666666667	5	0.0952229678112511	0.0370059092964201	5.07106160134896	Normal	T1DM	100 - 26 - 3.91 - 0.124	47809.0927704292	66.90	39113.1240239965	40415.88825527	43076.3193009262	6424.20145675859	5682.20127374365	5592.43730612277	4748.95829663695	5920.62042546353	6778.0037670845	32263.7463540092	31064.9617060092	29373.8513186194	16903.2087194514	16297.039849701	17269.4694160468	22656.4746789287	20040.8853035587	20592.1557625878	63536.4653906993	82946.8392003296	88453.4589856232	0	0	0	39237.6228204606	41009.2665426044	43392.1562139313	30348.7609796296	29929.1416156979	28721.893049621	254934.359318785	248265.57513202	262710.974959845	19952.1757184368	18400.1153149658
3.48_409.2355m/z		409.235515025234	1	3.47975	1.06668333333333	2	0.26330658015884	0.0705977462145532	1.82336289214539	Normal	T1DM	100 - 21 - 12.2 - 5.49	7140.47510022952	44.57	6231.81341720972	6435.80265550899	6570.80728211875	5573.64287170695	5423.81856848844	5702.33859356103	12494.6255614927	10038.2197625388	5999.10696590756	6980.6708318765	6886.03211992218	6869.93128628464	5293.71158662075	5083.70358167599	5135.88801606352	5785.38622233372	5657.44653904698	5797.2154236874	8413.731790579	4996.82492705862	4838.39538561425	7.47155672193757	2.93098549133044	4.26533544674972	7666.22325754062	6771.17000918873	6627.30758339368	17564.4402381862	18461.441906604	18812.440564794	8078.35143175571	7748.50057777571	7682.02147137898	5513.63483938122	5535.15556148454
2.98_409.2356m/z		409.235570131054	1	2.98285	0.239466666666666	2	0.473984868979683	0.0973082101721344	1.31323992067146	Normal	T1DM	100 - 16.6 - 7.12	1460.84910876068	31.50	1192.67138785408	1146.65194576673	1162.12302405385	1003.81137517661	1040.88371320236	1253.70260028397	3726.66917634491	5133.70747940723	1155.5482620401	1074.49800510675	1126.32430636704	1136.89130515708	1332.39246665009	1266.72536506172	1319.40767900175	1304.83031526984	1364.67066145869	1360.41648657011	3598.10005694336	1465.7102430095	1389.60841372233	0	0	0	1846.14136959916	1049.69252636128	987.049365699666	1468.76724750284	1410.63365859745	1430.48276378405	1834.84621201149	1822.70675316851	1802.35642393	973.776155949109	1042.68045913588
0.85_411.1942m/z		411.194233148509	1	0.846416666666667	0.0686333333333333	1	0.00159399484199385	0.00203294754028509	7.93304471057779	T1DM+D25	T1DM	100 - 94.9	250.517847083164	55.10	32.4882942078755	31.7364225733363	21.4873822818066	15.5660459480098	32.7546278591443	16.9041576937142	26.1040110929894	15.3960131948732	49.3828541670623	17.7252643370923	16.2863258143744	33.1422754531419	30.3685541675602	29.5434092648106	42.3735409111948	18.6281620070423	3.91982264225813	24.7820233596486	39.0549579459798	23.4307494870902	34.5484973743628	0	0	0	26.3523390217376	37.3057768668223	21.1440424155675	273.54289973674	423.120036171998	326.484194038315	61.2746697975427	37.9822563766353	49.2109524805499	45.0565263761257	44.2292447881395
2.83_415.3146m/z		415.314593193642	1	2.83476666666667	0.123816666666666	4	0.717566868860232	0.126059000242669	2.98643703715127	T1DM+D25	T1DM	100 - 54.4	122.646614348743	107.24	157.426264939249	185.64405199749	209.833653887103	4.51374835937937	4.62872478692337	0.52259285893905	238.763486192698	2.9384998561993	0.342449096038437	24.181913396264	47.8860026054996	30.0784384431955	0	0	1.71292052168582	6.58299338175567	3.71437087397676	7.26654132097078	450.069100678978	33.0241609525382	32.2390134847236	7.72980279299774	0	5.44879580209815	1.15436890401879	4.24967287849913	0	148.362919344641	138.124214100398	119.32736091005	50.8371281150805	51.324022018533	63.7430521319781	27.0622937570611	36.409021600784
3.11_415.3178m/z		415.317759678874	1	3.11466666666667	0.263683333333333	4	0.159706700814078	0.0507789152266424	1.09101678723964	T1DM+D25	Normal	52.2 - 19.2 - 100 - 11.5	857.820081648504	22.61	956.885282006397	994.279145851499	935.22015892415	413.810867655945	354.867823687437	411.739448349028	2614.41516668051	492.328146489613	656.07271905699	684.046475351196	690.792071116494	629.36466885467	643.421905863632	649.139905565291	716.706435614274	630.784222998397	614.749501877063	480.353140428955	2427.07208372424	690.79634963335	583.394594646653	0	1.06121252993652	1.76270070645945	807.952248279298	1067.18573537152	715.174630319733	459.638415629807	566.490188728	573.072790563681	1535.22893920005	1366.61095245015	1582.07806117148	624.414031209318	685.603154927705
0.83_417.1242m/z		417.124201557873	1	0.831166666666667	0.230366666666667	1	0.00258419704269774	0.00294413033021311	2.69019603431531	T1DM+D25	Normal	100 - 39.9 - 24.1 - 8.84	3455.0807043154	27.52	1163.11339177662	1216.29115414326	1284.62719039903	1191.23375548781	1106.20520983419	1074.77277229789	919.212410658303	1042.81173729722	1111.83148839586	1364.55790132674	1394.70655806643	1338.37600954746	1918.38017566318	1861.74522300285	2062.59470128519	1403.90453790201	1245.25180242192	1326.21470013294	901.533681788513	1098.52672796941	1255.00279403746	0	0	0	1315.30401062086	1462.8285138638	1544.96140921353	2155.91371952111	2191.08433462864	2169.53025765116	1464.46635621502	1272.64509013498	1525.03215673105	2681.43524728691	2515.63036347233
0.75_425.0838m/z		425.083760461736	1	0.747116666666667	0.107133333333333	1	0.00399728554470546	0.00414791569759138	2.1968324829439	T1DM	Normal	100 - 30.8 - 25.2 - 16.3 - 11.3	1634.69515958654	31.05	1085.45620403756	1122.57014996929	1168.45990719013	884.601597218432	721.408966514876	753.068690618242	457.618495820515	554.862535856467	541.602605534472	795.992530918949	691.507754797096	722.377956146839	1470.4795476559	1307.08851440865	1382.35632539526	847.657167815051	892.99992355618	870.86116201625	501.101144198491	540.921190269024	524.892180116578	0	0	0	1144.04130685858	1197.62485666607	1238.88393723477	452.256424665957	420.393860157543	417.089608082545	623.316848386576	587.197084387342	637.093853375166	1008.1484670921	924.511766597579
3.21_427.1770m/z		427.17700779889	1	3.21078333333333	0.457733333333334	1	0.112425155320167	0.04092385290034	1.39198879010077	T1DM	Normal	100 - 23.2	3311.42015667208	19.62	3558.37954579546	3479.79935325154	3307.85533232793	2532.21999581174	2378.62508519707	2386.40532882073	3173.74430119588	2129.55608711622	2619.46389502396	1999.49714611597	2183.27954189957	2166.94604429294	2928.59170995295	2882.2856157174	2861.52770669789	2434.43923527018	2407.03834779142	2393.38355880578	2563.51651546724	2980.76326350563	2903.76385608464	0	0	0	1992.00441440078	2367.08086435668	2262.40427996138	2000.68526331104	2129.01446457387	2092.64326317959	3239.99895403085	3174.55815399823	2974.65617025147	2556.64129120044	2672.03511717142
3.39_433.2358m/z		433.235758767422	1	3.3882	1.63638333333333	1	0.387947740958469	0.08822851996833	1.56937190089672	T1DM+D25	T1DM	100 - 25 - 20.4 - 4.55	36351.9259291451	43.65	27084.8863521183	27089.8931898899	27078.6955384674	29995.3170759083	28418.0038817713	28190.7940382115	39938.9741063907	33706.1899098163	35298.6889160235	41637.2062080914	42865.3603119963	42724.8272416124	24462.7294067811	23573.2429355229	23508.2977514879	34420.2032979192	33744.7520634755	33775.0871609788	33163.3662956791	30063.8813983243	28724.9014564532	289.688989459563	55.6567302787144	58.5732532303796	36411.4457032217	37324.4924217235	36679.7808039282	84106.0937404327	89118.2601700923	90189.1555700142	50737.9138279219	49899.1918779911	49688.6673525972	29546.945033454	28018.3523987358
2.83_433.3269m/z		433.32692616658	1	2.827	0.0732166666666667	1	0.000106147548252555	0.000238526604441938	7.32266796746249	T1DM+D25	T1DM	100 - 4.1	140.2867099216	79.32	99.8221006720492	81.7572394163478	92.3761663273264	54.4135997290299	27.2580408829686	16.8303161054138	2.76786576055994	3.19786606128759	32.036626902091	111.648493570924	77.1414524448259	102.991997161514	19.8755733148294	12.7069031596932	20.5641142378871	67.9197955896971	35.2381148253543	44.7329404820773	50.7280983764247	203.896001952143	211.597460745882	0	0	0	70.5340935591295	67.2214407364625	68.2489581740758	3.07402203787352	7.14959031709391	2.43931093589738	187.75318211776	177.35235620898	185.960155623781	14.1684839587622	17.0416993643994
3.15_433.3288m/z		433.328759377225	1	3.15173333333333	0.151083333333334	1	0.357302288051922	0.0848217505355198	1.38536885279423	T1DM	T1DM+D25	100 - 6.58	159.68602521808	71.02	211.181601772629	184.089186078191	165.449447286011	6.09965517099492	4.2899797230492	6.15281463845977	92.336172983238	17.4499624386872	22.99795504004	83.7794410136723	89.9337629172083	83.7909243158122	40.56288673062	53.2886801700515	51.6920910538807	30.0284622143649	63.9571562404762	29.9115736046644	1034.02191109156	179.348431471825	193.852982918521	0	2.15614585744584	4.38968833044597	23.2055464981262	30.898319742004	27.6189025972904	32.2488550183701	32.1636467852369	39.2899590194629	436.454045822748	391.337521600216	407.230297166278	166.027411975025	138.216476463314
2.92_436.2825m/z		436.282507197907	1	2.92353333333333	0.6072	1	0.324124845952097	0.0809029165055705	1.82910607986604	Normal	T1DM	100	4641.26043451842	52.01	13857.4632247067	14008.2973543269	14077.0948788084	6625.06883668851	6425.2902812709	6481.33699904281	25979.4356370276	5409.84935615013	5072.18122892986	2972.87710672643	2905.95268876614	2863.3799510863	2457.9884753336	2443.89454984361	2451.49844311208	2670.95445907289	2638.72374106128	2626.01321569291	8246.35104626758	1729.10033612678	1609.99120262556	0	0	0	2927.26526098164	3047.03494439134	3085.9219646267	858.857058980238	856.05077861053	829.253024759122	2707.89763359205	2670.96912563472	2625.60153486459	4332.24318180728	4454.77778505305
0.81_443.1002m/z		443.100232491945	1	0.808283333333333	0.07255	1	0.0587529482690116	0.0270542499896314	1.99711320237435	T1DM+D25	T1DM	100 - 21.8	696.115720830414	18.06	311.175716817199	298.094577881818	313.734871101932	644.512559057316	678.781363065744	635.370395534439	431.424000099992	417.294663456453	470.96956028542	542.264268375066	552.372179047217	512.649831149017	491.930943402734	492.138491534054	521.984754389903	176.437196875782	183.291744533458	190.930134055238	315.665278999729	328.559622096301	355.41717811204	0	0	0	556.700854532315	623.751749459609	646.91498174356	291.37843701684	302.291397943156	264.215929124087	767.6011084743	727.47891729374	730.930291634915	496.103707205822	478.951231397826
7.47_443.2960m/z		443.295967998211	1	7.47071666666667	0.0724333333333336	1	0.000916097112469871	0.00132099288724402	1.65894090069619	T1DM	Normal	100 - 1.63	261.043351839217	17.82	253.121311575511	234.870515039283	260.447199456172	221.983021207894	191.169207538491	112.482013959841	121.760437872691	156.60932632811	154.334130437339	129.339462336953	134.158714534544	148.193168834583	150.344358430349	156.227560220712	120.295502387114	167.900870793879	195.548897809234	162.312856236128	98.6413768794084	176.082970061482	170.140451279718	284.595106697609	109.367077895027	146.331699235952	115.715407848334	121.238188916158	123.777506827099	114.985127085999	150.923587141726	153.821349417225	103.361797779516	131.971544473623	120.677305521374	138.685374357199	128.972003251498
0.75_447.0989m/z		447.098863071554	1	0.747116666666667	0.157316666666667	4	0.00503137850515756	0.00493889530269763	2.15084201378321	T1DM+D25	Normal	100 - 72.6 - 2.33	1294.37423297593	22.94	719.492204678547	721.219899783025	773.122003711987	689.928851650035	620.840486693255	687.566068095538	443.992857967834	505.555314872101	583.819314391148	634.270487587861	639.049484814391	638.372279577265	919.16127392847	872.581696535329	900.265291767908	449.807687043008	408.031300204734	423.222152056655	435.172582860974	475.12497522566	469.314492162552	0.826018392971491	0	0	787.303559874045	896.678596058288	941.994812622699	769.474533667186	894.35697935306	796.285909108955	571.197091751891	589.757727333748	601.57584848894	991.210286131091	937.316328146506
3.15_447.3320m/z		447.332044726595	1	3.15173333333333	0.680916666666667	1	0.345731771179569	0.0834263778642262	1.94120337866113	Normal	T1DM	100 - 23.1 - 37.5 - 12.6	8479.5901358775	13.74	5597.58304269958	5647.70820760064	5438.51156357807	4969.94179094582	4815.52422662664	4831.46245302554	31976.1984220424	7705.72996002844	5607.26155413998	8506.71611057661	7785.23873454333	7570.96935566642	6410.22010430277	6207.57142511309	6360.24150058504	7972.04787163183	7987.4591426659	7573.53109166255	31039.4713184054	5906.64811153125	5448.40613154059	0	0	0	6305.90527898224	6424.38693065955	5913.0637444615	14636.5732174301	14579.3531186704	15084.0290074922	10663.3790670943	10362.2011240677	10499.1408761874	5206.3075318654	5330.43902319989
2.80_452.2783m/z		452.278291358929	1	2.80006666666667	0.291783333333334	2	0.501451820334814	0.100233041598557	1.47650787983017	Normal	T1DM	100 - 30.6 - 6.78	16142.7714996114	28.19	25656.8492988808	25699.010485924	25991.2237163039	18530.5894119452	17559.4426418737	17352.7092633213	26629.2270364537	16590.7983994846	16632.6093597173	17992.0707852392	18640.1968160455	18242.009196075	16380.7817437322	16105.3003537845	16265.8231744824	15331.3552665852	14770.4402967877	15345.0888943235	24774.0627333276	15723.5468777884	15335.473287954	31.3440343882821	2.65663764118763	0	19047.0451982251	20005.7539089005	18683.5991720092	4465.47991566458	4211.40096033155	4072.52777679306	22558.8406243874	22348.0343891985	21736.1678296059	15672.7315998068	15151.7732373818
4.06_465.3045m/z		465.30448854865	1	4.05533333333333	1.16165	1	0.31727834492721	0.0799076275727526	1.28456447446991	T1DM+D25	T1DM	100 - 31.5 - 9.78 - 0.845 - 0.0199	40711.4515014699	18.64	24110.52316423	24351.9810278312	24170.8928135187	30937.8730810393	29941.8554347472	30062.6726275228	165259.393686951	50976.3788114535	41162.7432646549	37785.0438827794	36884.2819227786	36417.1765442063	27774.4521355656	26556.0463309215	26696.901557844	22631.9462516425	22648.2930465292	22271.535386055	136171.319026105	26499.5776495944	24813.5946011322	3.09294488502508	5.84705263964374	0	41355.698953088	41951.0963526367	40707.3967340481	39226.349031824	41670.9364264927	41734.5096807762	55926.4075791575	55280.2000990867	56459.5472876835	58359.0970102347	62496.4936021496
2.85_466.2944m/z		466.29444436163	1	2.85036666666667	0.241216666666667	1	0.214019551370421	0.0614984197632013	1.54139949308283	T1DM+D25	T1DM	100 - 40.4 - 6.31 - 15.7 - 2.35	2746.64874651901	27.29	2196.37602050109	2265.38554302103	2216.37404443049	1808.10702676157	1804.19781759727	1738.34496438259	2524.71598094891	1711.67137559034	1959.54070253042	2406.16476415355	2452.97850771993	2394.32138531326	1954.66154029832	1975.33724447924	1939.06768540254	2113.06560170897	2132.41518507184	2165.47482149096	2918.69745332588	2540.49806550198	2452.15089338742	0	0	0	2539.54906477967	2591.61732914947	2252.69548760764	1873.43543004185	1715.96224952751	1595.99247232336	3623.25760007091	3462.57820584112	3505.80811364494	2320.48998121202	2181.13898767764
3.00_474.1864m/z		474.186435611235	1	3.00253333333333	0.205983333333334	1	0.00554456380029267	0.00531174210012824	2.34376916777971	T1DM	Normal	100 - 12.7	390.113858938784	58.89	98.0529331262511	54.7034719450719	41.7409410588439	70.5408136833187	53.0925217435353	76.8747268183562	30.8288030713857	337.9625671805	190.46589799325	132.424242792857	148.103790493557	155.577923631964	373.848620818966	325.202087544265	348.894088758233	399.85340220796	469.05443712207	446.95171986984	124.440405920055	324.151442681723	282.825572362435	0	0	0	141.892748757576	81.0783210536843	71.7615465007126	37.4580889990174	56.367713143877	60.420311405164	189.942479673868	194.349314844289	173.897277490898	212.35835891778	187.68164128393
2.68_474.2643m/z		474.264252477908	1	2.6768	0.930033333333333	1	0.203530259101043	0.0593233070245205	2.06612384603456	T1DM+D25	T1DM	25.4 - 100	9345.33643055981	54.75	6254.19229885041	6463.04147264403	6579.67678811519	3368.30375503391	3192.16857180066	3090.91601430033	12529.2068536523	3407.07834165851	3131.13545685872	7142.15639149673	6984.80628415934	6835.27994045999	4115.76174625059	3966.49497563903	4150.60201113255	5249.88962555267	4767.99222662795	4894.75669101799	14749.1267635416	8075.33592807298	8418.66363964875	0	0	0	6535.39990692929	6683.77948767859	6885.07878446136	8888.57832330648	8653.10412156386	8525.46095275227	24545.7432052232	19988.2208163873	28701.6812633309	8338.3470392347	7748.05223537472
2.74_476.2781m/z		476.278062775536	1	2.73781666666667	1.35186666666667	1	0.519581469832547	0.102472404102659	1.38544031979304	Normal	T1DM	100 - 29.8 - 47.6 - 15.1	104265.451221646	25.01	139937.449954453	140320.945062818	138766.50954849	93129.8016097788	90483.2768129011	89397.0857035883	360445.571953291	99410.1919074132	90009.8666347905	111222.183411502	112261.125225646	111987.711131885	90103.4112657803	87704.6466989681	87994.8784043548	91475.3087902255	89746.8172127004	89433.4221933013	369513.955320453	85239.1806443986	81159.1838335641	95.0901694139491	10.8520983368376	3.3132269878482	107495.745793799	108789.891996078	105845.840283432	29970.7690745604	30008.9661997982	30030.3520174992	127677.130238485	126293.557260522	124795.858635113	96171.7100871466	99757.3935383588
0.95_479.1723m/z		479.172293128117	1	0.9519	0.174283333333333	1	0.000212258918893427	0.000414749019242587	13.1697747202585	T1DM+D25	T1DM	100 - 64.8	508.371278750811	81.47	74.6574625026114	66.7179673319763	122.288396583115	147.566254240586	72.7904969075702	116.350152862752	143.104388399352	92.4837761442514	149.371215384845	81.9581074712503	94.101267031291	72.1434553887088	27.9660753284728	22.6507635081865	75.7060340609192	47.60806268212	34.9038319928617	15.8591900559855	84.6219520721449	119.733425886356	207.950837953981	0	0	0	126.863959954864	146.845884616541	226.871290581753	910.894072565255	858.443419201451	870.881062967814	360.679925026272	358.261772589923	429.185042134213	16.5563737546987	8.91422666208391
2.98_480.3095m/z		480.309525736712	1	2.98285	0.849666666666667	2	0.403938600549132	0.0896724422170159	1.30657630443541	T1DM+D25	T1DM	100 - 26.8 - 5.5 - 2.78 - 0.274	218294.628783574	11.19	248322.177353999	249303.477282589	245883.75159696	216706.495923818	209054.079061502	210390.235155957	454927.995928084	235058.356218141	230475.954533771	222607.853410656	220662.132215936	221871.71059943	226325.495787386	217863.107603919	217509.665594396	234753.229650536	238370.689710181	239236.871323023	352276.65284316	209691.22624902	202861.225503164	4205.72434171826	2479.59217897953	2320.53168209805	211901.467110858	214746.40559244	212934.535288074	207451.991808618	211686.175431733	213551.039454173	205863.814427947	204060.853466844	199824.786941434	202455.503752973	198246.25393642
0.74_482.2994m/z		482.299448157048	1	0.740783333333333	0.0451166666666667	1	0.188685680240629	0.0564589285443423	Infinity	Normal	T1DM	100 - 18.9 - 3.87 - 1.46	684.140814084121	362.99	0	0	0	0	0	0	0	0	0	0	0	0	0	0	0	0	0	0	0	0	0	0	0	0	0	0	0	2185.04779354378	9961.88695266598	10429.7121185662	0	0	0	0	0
0.80_482.7891m/z		482.789132285111	2	0.800666666666667	0.105166666666667	1	0.178646891919436	0.0547980395721245	1.62185844973361	T1DM+D25	Normal	100 - 2.38	4407.56189046315	6.01	3217.17971592716	3315.36551509771	3355.83344243321	3700.55943865397	3862.30988933629	3945.49844667998	3149.40326330184	3606.55689140172	3849.0362197519	3032.96619452563	3010.81982359676	2941.1422881472	4845.83421748484	4615.80320571164	4738.76912621601	2463.87707130534	2293.71911793645	2360.53291084065	1789.40293961309	2210.5151065252	2284.18022190325	0	0	0	2988.97533621652	3118.00678866306	3114.95971886086	4566.91594382092	1793.75334351027	1011.83910999029	1524.1334325971	1439.84250197151	1533.05590781492	3364.49674573309	3103.91970015759
0.94_487.1644m/z		487.164379304791	1	0.94405	0.34295	2	0.0349873221678522	0.0191103068505555	4.46953341208534	T1DM+D25	T1DM	62.9 - 58.9 - 100	1036.24664060528	43.35	311.933391269589	364.87484706859	401.455662528147	215.588998889569	164.382855041258	175.655842543712	234.892672429354	231.647525286707	225.511962910894	212.064181988808	230.714556050133	208.225454901533	125.589325412077	129.767533390269	142.617361456466	79.4266416830059	54.7978940720149	61.0942493364563	457.342567784765	635.411010930255	720.751568492086	0	0	0	208.921597515676	222.347557675731	210.772344118793	2489.50855752096	2625.84104336989	2511.81543289569	607.880906237117	719.145112271857	667.735477468201	229.93422884197	234.838954603071
3.05_494.3293m/z		494.329287367679	1	3.0498	0.98015	2	0.319906869687823	0.0802676166258632	1.50370798358896	T1DM+D25	T1DM	100 - 38.4	9682.77978837872	19.36	9228.87834548628	9259.58621522691	8780.32932474924	9012.24096931169	8645.58807359006	8725.82264297772	24254.6393598441	9831.75682567307	8942.36641812051	12111.5897891911	11304.3701453927	11149.4934958152	7813.5094742293	7517.47451102831	7666.0098898296	8248.51408045301	8179.2729021616	8002.07676374918	17488.2391122206	7295.16741000097	7118.62494315122	0	0	0	9156.52114957697	9361.19632477234	9691.45411477886	10851.525653422	10723.0450887667	10970.5059940167	15712.5215057338	15333.1846315912	15945.6479883357	9063.48253564961	9032.10672726598
1.26_495.2957m/z		495.29574443247	1	1.2551	0.31825	1	5.38182966870471E-05	0.000137616406995245	11.7436383406589	Normal	T1DM	100 - 26.3	860.132275482445	126.77	839.429187157502	868.79666805848	914.89469369656	88.2482254729515	86.4844309200904	39.5685107692526	72.0311084127823	54.3724868460399	74.5475671814473	1050.59234326475	1019.23797584675	1067.64355429149	186.65604921814	187.090366924342	236.263028820712	241.930700064643	181.154406851415	190.339070172536	1873.39967173691	2369.06461493322	2537.16272497971	0	0	0	735.898755916879	763.056747005826	807.345570736125	301.918784827385	423.855611997755	401.694972961424	3748.40979823668	3756.42701784931	3266.85044576959	315.339865480862	288.083020492679
2.84_498.2870m/z		498.287018222468	1	2.84251666666667	1.91878333333333	3	0.155855110429691	0.0499705137296069	2.25646555197123	T1DM+D25	T1DM	100 - 50.8	82796.7124307876	62.25	50949.0243727474	50974.5634014736	50048.4435163755	23583.4556017725	23539.290155007	23575.4667883703	33178.5493612446	17629.3553029863	18510.7178943823	47262.6112297735	49855.5995364632	50398.278409053	24756.8856961488	23953.6638314772	23769.382640593	21672.0727189647	21618.3013169508	21483.8854736873	43663.5688667003	47759.6515238597	46281.0488353579	77.1717216703704	40.9784270646275	60.8176582366675	34021.1278253379	34391.9544225015	34278.8574036506	68335.1881284007	69848.6474318443	69339.5184516355	260830.201898839	264062.892415366	256777.972175288	25172.7114472994	23833.8748435633
2.73_500.2788m/z		500.278778573717	1	2.73401666666667	2.24083333333333	1	0.467135530869689	0.0965467709915274	1.23330189525068	Normal	T1DM	100 - 35.6 - 14.6 - 4.33	169235.261734264	24.77	264396.61665767	265554.403507634	262155.425240615	143721.140376451	139611.004306828	138020.419716084	557985.493186297	139289.967318622	123391.169357157	160104.465983056	161485.200013347	160266.322929945	140342.954175859	135970.097084976	136962.637743932	149994.251685127	146979.008800074	146810.979114404	561266.385582421	133834.285619415	128583.47508682	204.85896737526	45.8413423953339	7.75037062782036	166872.382395873	168255.565778332	168477.431707447	41912.5215843628	42011.9923865933	41261.7095353594	255471.67368143	252556.012933524	250960.193060663	177784.587609968	184861.571056056
0.92_503.1695m/z		503.169493976388	1	0.924066666666667	0.27815	3	0.0265172114872837	0.0158553288527404	3.81773722533596	T1DM+D25	T1DM	73.7 - 100 - 81.6 - 59.5	1494.31217809661	104.36	357.334455481776	326.566999382637	399.341701083742	488.909842436839	327.606153023311	376.482144603862	259.441702663348	310.348869571496	463.790673280429	617.144314772147	527.46108618663	456.118734084809	368.605743356658	400.982941733766	573.233718298752	159.223959586049	72.6814199329055	58.8374944458614	627.846413997929	830.484631372116	1084.70554183248	0	0	0	552.212109126482	632.468810250644	560.310854648419	5219.86429054023	5492.21885924307	5386.70255656239	1117.35851995362	3983.80740010808	1095.86873397366	1322.68411241697	1125.79174544727
2.88_504.3095m/z		504.309456391907	1	2.88001666666667	0.6465	3	0.105247750194311	0.0393113221930097	1.35125753124548	T1DM+D25	Normal	100 - 27.7 - 48.5 - 19	251989.696516256	11.25	217668.565643216	215963.023704535	211663.829361363	200999.476529477	198698.201425093	200661.41733003	303215.661037845	212792.092798479	230475.265104256	202892.043912678	205108.489110629	205803.991992256	212550.358501245	206148.19076291	205020.203632791	208516.021787857	214271.201356354	210439.549757419	265378.637587566	203287.110119372	194498.945259994	2238.11441673302	1330.90230031223	1148.00805329574	192620.567794072	198914.256381381	194582.467358266	153670.927230462	157561.67738263	158538.598132162	190615.694162141	190955.229862579	185786.923232927	218939.935995654	213903.59755919
3.13_508.3405m/z		508.340471863808	1	3.12701666666667	1.01046666666667	2	0.336823182818794	0.0824163536400243	1.20089208595958	T1DM+D25	T1DM	100 - 31.7 - 6.7 - 1.65	182294.347461477	16.00	175945.191374596	178162.772267889	175627.538196278	175597.454729873	169519.358959307	169726.511591517	295930.856577653	203908.428720911	195548.547696212	205604.28520706	199621.414739336	201209.985954074	174896.74488092	169914.200630042	169380.895742706	167416.284058401	167887.040346239	169724.816122276	226132.79101388	132138.855469213	128307.852686963	1538.20856446314	799.948658810784	775.486286468789	177795.437576513	185200.439328498	187876.54635248	149859.651793408	153036.829690974	152610.656981812	164503.164492157	161143.598433138	160653.688384203	224973.369719912	220428.218387314
1.70_512.2685m/z		512.268510816688	1	1.69531666666667	1.02718333333333	1	0.299073481636855	0.0768542962014796	1.79497096906214	T1DM+D25	T1DM	100 - 30.1	40746.2432858676	129.48	23564.2731707268	24254.5774202345	23913.6975633535	7954.48135890028	7567.44998099913	7439.37226047927	4135.23040179243	4596.33059092235	4809.23874748378	20447.638836949	21090.9188988969	20946.3149657014	7376.67997323145	6940.74087546464	6889.44114075325	6071.53102699275	6133.17315601843	6095.58171484913	9850.66521560584	12404.2620393784	11988.6373882347	0	0	0	11815.488806554	12244.6355798293	11895.93451257	109335.041705018	116899.981858215	115986.724737196	207258.155814083	204986.677170872	203962.742335055	11163.8623408491	10876.6178740325
2.54_512.2689m/z		512.26887650736	1	2.5386	0.42505	1	0.0990605902720076	0.0379955238661692	3.44780539618848	T1DM+D25	T1DM	100 - 29	91834.0729158984	132.82	39696.8777265599	39285.736763309	38857.1073293007	6149.02176288342	6101.38718621256	6057.5541021523	11000.4129120325	3700.00715030605	3748.74440728203	23080.618288375	23814.6417490955	23297.1845012334	6568.49028177012	6171.38441080621	6200.85495506176	7871.44415597274	7697.35506149293	7785.53393683341	16897.2617789366	23149.9590228245	22523.7521576948	0	0	0	15154.9702809385	15260.8602888561	13833.2004769226	27755.0494368411	26209.972794833	25877.8016941699	579268.503395017	579124.358291175	564793.454803556	13551.2126148109	13861.8973444178
0.75_512.2730m/z		512.27304694458	1	0.747116666666667	0.0918833333333333	1	0.7810441765581	0.135350635520165	8.53542491411451	Normal	T1DM+D25	100 - 25	158.697258092999	120.86	0	0	0	22.0073773219803	0.149780864151767	4.56526168651548	0	3.39455748492488	6.40285618899775	2.51041107386215	2.96736739202197	0.00846500100402713	32.5616923150752	21.4489095798643	59.5276976612746	0	0	0	0	0	1.04790635114417	0	0	0	0	0.00272702987334265	12.139997638893	2406.39077452129	1299.03422585184	1175.54329500214	62.8552901776113	42.336175196336	82.1147487301754	14.1488958055147	5.05193265427778
1.62_514.2841m/z		514.284075854252	1	1.61528333333333	0.923316666666667	3	0.270086589136685	0.0718663317924383	2.26081662133931	T1DM+D25	T1DM	100 - 29.7 - 10.8 - 3.51 - 0.504	267073.102447628	134.09	116363.440449557	118796.396373725	117133.989546481	39850.6641998142	38503.4754858674	38256.1089809543	20100.5093050347	16810.7762045264	17326.9063343467	134602.374284152	137616.720336809	135981.934737202	29994.4163887607	28733.4079733043	29017.8918973104	33119.6813764471	32713.064041001	32472.0221205698	55882.477080329	66164.5045599934	65504.736395803	0	0	0	54235.7542443969	55700.1146626293	55479.6538439596	378091.47406481	406584.86620005	403118.633769631	2016372.86923126	1978767.0524772	2021981.37756246	45402.5373846628	42138.7125647641
2.75_514.2850m/z		514.285000119597	1	2.74555	0.33425	3	0.0182802376919812	0.0123482303689259	1.97059534165673	T1DM+D25	Normal	100 - 33.1 - 11.1 - 2.88 - 0.974 - 0.241	331007.332937208	148.84	45022.1409014237	44622.8897274182	42854.3146130777	27010.6767994256	27024.1469135678	26547.8842241703	9534.23896035038	9228.78500829259	10751.4865175676	87739.4697968547	94387.5353344177	96161.2909450299	23995.0279125461	23037.1728078526	22680.6561361672	17718.9649623854	17312.1780159435	17672.5052899825	25072.0098345077	38768.8524803344	37332.0332314598	0	0	0	27334.8133648671	27296.7408092082	24722.1763291025	199482.888510495	186295.02163368	178214.658455465	1401522.61854168	1391980.76685834	1361793.79012602	53827.083994851	52239.0364357336
2.77_524.2786m/z		524.27856199494	1	2.77335	1.32138333333333	1	0.632858317959854	0.113724271232232	1.27610737379832	Normal	T1DM	100 - 31 - 23.5 - 4.78 - 31.5	192932.461688012	20.15	283061.851148007	282375.500282204	279372.002478841	174855.276164798	170063.838502516	168416.068740483	593620.444013083	172498.363780374	159401.300334966	194718.410532855	197639.259452168	197115.632765394	181344.82731594	175662.23113869	177140.979633104	189930.930953089	190020.971323621	188101.510565854	650641.74087373	162308.321717189	155087.067452123	644.737395454803	278.206633669249	142.629754344483	206151.970618259	209315.021053564	206889.95606885	54943.5640737818	55190.376017818	54293.0005310329	213588.792180679	214664.425266259	207292.026941669	183345.208907947	188602.373845292
0.73_554.2633m/z		554.263319006111	1	0.727233333333333	0.0222	1	0.326265217201687	0.0812572304954649	4.75715253448374	Normal	T1DM+D25	100	143.999920653252	142.22	146.825525056532	437.072520650618	0	0	42.7442291708345	0	211.116526173626	67.6439262391036	0	0	257.351606841346	206.513796648775	123.347748419629	1155.15829438056	0	0	29.7502697638833	184.885619042024	199.735308979944	518.556981268113	0	0	0	0	216.475326134773	49.1033114969404	0	0	207.295879340992	434.593072419262	83.9769356118658	179.850503918487	0	0	31.4227353998691
3.03_556.3151m/z		556.315120784802	1	3.03143333333333	0.832583333333333	1	0.0505600802028204	0.0245938988301869	1.44573122755349	T1DM+D25	Normal	100 - 50.7	22427.5545895478	11.06	17878.8435574896	17692.8007183024	17520.182635925	17074.6167752541	17333.4353945051	17369.3376949482	15314.4016270901	14147.0261543972	18253.2564087033	16982.0024632674	17166.5535564547	17928.321221656	17173.430506972	17142.4763939719	16328.1351329158	17693.779270411	18928.6491971901	17929.8439121061	16937.2047927383	17801.7353535855	17936.4892633099	327.244540696896	183.183938870085	148.970716888702	17027.5063761424	17929.9170854124	15900.3757943623	12963.2833788602	13642.9567113831	13803.4280275712	19829.596025711	19506.9547953299	18131.3727568374	19392.5123012113	18937.8798814609
2.10_591.3220m/z		591.322039958283	1	2.09838333333333	0.1801	1	0.0793438544944928	0.03311935113887	1.83339488316578	T1DM+D25	T1DM	100 - 23.2 - 2.93	762.42024961743	81.21	273.462748985561	276.420342997954	253.622777866977	561.791247331824	581.471412066074	630.037277584625	329.507617018465	436.283213513499	489.751691121407	132.645594973578	101.158746747971	120.405500985233	74.6229817064702	58.0845657890721	67.5036655535666	1901.14040246933	1795.5875578011	1567.74798497147	51.4301655861914	80.220773350587	88.5969668596278	0	0	0	85.5718350955447	88.7741360982709	118.507976613941	1313.86826629735	1452.83866219215	1377.43226515368	62.3500922433779	56.8947326624207	64.4330834739086	1447.2544218079	1434.83363704109
3.20_595.2901m/z		595.290146296746	1	3.20306666666667	0.98785	1	0.275175130456413	0.0726602488867848	1.32892825544421	T1DM+D25	T1DM	100 - 44.1	69044.4196890007	13.45	65426.3777600301	65166.1144047289	64072.0100870144	67872.9373658035	66682.2725046968	66402.2183007945	168979.053058817	75115.7162451838	85361.8695014589	69849.5621960193	71149.8317733118	71861.0063958301	53755.3550060687	52630.4037663277	51937.007994989	64070.8909551749	63749.1930750988	64229.9314013222	106336.372011647	56418.0857732824	54778.9597236105	290.02381595885	42.0878385989196	23.9198992644909	68712.6433711883	72968.5631395765	72384.9208678849	29909.6824589133	30808.5257371122	30939.7811919848	49691.4921989007	48409.615883946	48488.7133376604	72141.0614766563	69160.2102284473
3.28_597.3047m/z		597.304703526676	1	3.28373333333333	0.843633333333333	1	0.20567731908013	0.0597645972116073	1.6501552278979	T1DM+D25	T1DM	100 - 55.9	39013.2597213394	19.49	33946.7563907147	34010.6503484623	34301.7759363954	36922.2929777768	34819.9122971145	34833.3096962793	61234.346642555	39848.9553959628	44950.2256625409	34235.1347145499	34274.8366885144	34648.5414227079	30200.1917446171	29571.8238082204	29018.9113991724	31687.521981977	32238.9246702059	31813.1811732821	40943.3100301731	25902.5053237033	26038.6074380238	95.8269050499139	23.2158350483274	9.8084192880168	32183.8435262147	34887.148559708	31940.3770791837	36638.4725224207	38409.0488110027	39600.7297864363	25038.9649636628	24894.1312885509	23718.0476242935	32973.1928326003	33235.1222494509
3.43_599.3206m/z		599.320559624388	1	3.43018333333333	1.57168333333333	1	0.02939921796879	0.0170184783701844	2.61665741530093	T1DM+D25	T1DM	100 - 29.9 - 7.38 - 1.63 - 0.0964 - 0.0557	179608.826390162	58.80	141248.676897687	141630.145908721	140971.312585228	131920.956695711	127017.240969959	125755.525935645	382486.908735944	209023.164209616	195692.154127038	137927.472242411	134151.288504422	133645.69346009	122842.047741859	118664.974604093	117908.816714016	121164.028399059	122324.442163119	125293.812262482	150399.641846128	87350.1108414235	85175.8567398012	1814.59916751464	919.027430071356	997.414147571396	128866.06444807	134536.455353512	131433.681394638	441196.468903311	462747.28566511	467118.898493704	83610.400367124	81596.2009949575	80689.6739385932	124704.647207321	120618.206451421
1.16_606.0754m/z		606.07540165818	1	1.16268333333333	0.206766666666667	1	0.0648268481085601	0.0289750478802329	5.40271522313105	Normal	T1DM	100 - 19.1 - 0.156	117.166372519476	135.58	818.695846247742	881.462905580326	856.334732916261	2.99651667165661	1.80413929109827	4.04725861158555	3.15984079787438	0	0	20.9706035823073	15.1416291121434	11.8511806178341	119.144316551088	82.0751430228368	100.476836436128	26.8237852127318	18.6458865301835	17.4287733669478	61.8798816107723	78.2335336073214	103.03670844255	0	0	0	22.5665515292673	16.3977619784227	23.3872415311258	1.78580584563839	1.99052379368893	15.0840943334918	190.517451278081	258.056283358753	112.495061284854	0.0385589800779971	0
0.70_606.6430m/z		606.642995668309	1	0.701383333333333	0.03255	1	0.472034549236218	0.0970696256467099	1.05378992040757	T1DM+D25	Normal	100 - 43.1	676.606107179014	23.04	567.175904327161	580.34260548715	673.668288077519	470.966764954118	833.839303008257	627.611425193993	655.571731760335	735.607466611166	845.77068887161	807.859864499025	745.953001722295	783.413551755203	560.534485415372	827.285197962585	824.38440286218	795.547141796077	842.384552666701	765.593867456077	719.111317187509	619.159747267767	632.137252044546	0	0	0	689.755136259087	681.131048487112	733.480488481903	777.284847568411	729.889734122166	629.360664437134	638.550207173983	783.718435781343	611.1962308979	545.225800595845	801.396949596245
2.80_608.2404m/z		608.240440187413	1	2.79623333333333	0.119466666666667	1	0.132686482947112	0.0451215610999873	2.64975920949688	Normal	T1DM	100 - 68.9 - 10.1	360.051781315535	42.95	535.538971302735	448.719061895516	512.281131491795	193.471573383359	208.638517405395	163.894857824581	953.501548927124	687.715686531322	118.962405152341	384.722533977902	364.2456139256	354.474000958999	297.158513035807	276.096656886816	322.031215985703	759.619714873308	647.159955188449	729.067871128807	1495.13337806649	100.182398631989	188.263157862868	30.0749434038429	0	0	390.062055850772	318.541671009043	329.990136938354	17.2473039328279	14.4767222282606	12.8566036153421	346.494375986704	371.524903919012	309.561302091575	70.9285109230161	120.325006411519
3.33_615.1660m/z		615.166024206948	1	3.33083333333333	0.169366666666667	1	0.0148223669746381	0.0106969742351902	3.05147609304419	T1DM	Normal	100 - 20	420.75539307807	107.35	189.477277872012	175.250243527426	195.896559192203	0	0	0	0	167.237411570845	368.396178759897	10.7990410766241	16.9069945370584	17.3202440497286	952.542082255059	866.337358142128	894.442146282787	0	11.7766509033201	16.8743646896889	0	252.194063784703	292.00688581326	0	0	0	27.3900522901203	41.5208587050788	0.595307329784267	0	0	0	24.7179376335135	24.9208519233644	3.63073685179159	43.7579051424634	33.116531661629
3.19_619.2892m/z		619.289184568084	1	3.1913	1.74253333333333	1	0.308311699875575	0.0783726028579607	1.27512608256966	T1DM+D25	T1DM	100 - 34.6 - 17.9 - 6.7	441328.97937617	14.88	483869.126471325	484920.741686488	474893.339653689	488296.697498222	475457.598732641	470329.231719339	1171734.07330932	517240.635393047	598969.634861737	432371.361964689	445444.672519401	444508.577220286	334387.720298541	326724.838750946	325350.178917969	426396.198748567	423702.271325655	424155.858727376	610123.411722405	316861.075137905	309362.763015353	1230.54174231789	472.401532948579	315.895193698198	485169.897997951	510623.170379121	512832.178233779	182119.412143546	188241.311250494	191623.06510742	400968.283944381	389614.346608262	392388.174383254	552597.174226129	524775.065716966
2.77_619.5388m/z		619.538797195716	1	2.76953333333333	0.0927666666666664	14	0.000240665438975052	0.00045984315937851	Infinity	Normal	T1DM	100 - 2.23	373.752102886044	438.08	133.970987524887	99.7025935899917	61.1063918426277	110.262561617279	348.812328858887	335.889817168807	9320.87314438175	31.9074813810239	0	0	16.4146574037215	22.0102639797842	0	0	0	0	0	0	1799.65543214604	0	0	0	0	0	36.9162814324214	16.2974539122128	0	0	0	0	0	0	0	0	0
0.70_620.6017m/z		620.601721967899	1	0.701383333333333	0.0505666666666666	1	0.427914049925704	0.0917318611343126	1.07258837391385	T1DM+D25	T1DM	100 - 51.7 - 73.8 - 40.4 - 72.6 - 40.3	2085.59044723295	18.02	1708.04118604393	1811.23403263192	1961.25615362627	2106.54970369474	3051.77609856247	2600.18092941849	1929.0852866282	2344.11497040181	2448.50126973266	2418.68412999342	2391.91569373288	2260.98871392385	1826.58087412002	2327.07211418591	2503.03096809307	2312.09478817921	2184.19792053282	2196.87393905665	1937.05764992956	1901.77658722239	1892.71145172549	0	0	0	2131.0264580964	2217.00345943424	2184.17109365566	1939.14300749754	1841.52817004005	1663.44400969428	2126.12581312499	2591.0231998266	2205.24282477469	1792.75045158594	2214.85670307993
2.62_624.3427m/z		624.342724949636	1	2.62341666666667	0.17255	1	0.0293042945914483	0.0169920237511599	17.0728308699345	T1DM+D25	T1DM	100 - 32.2	281.754256704001	151.44	21.4434736443558	30.2353154323332	19.0167580500744	37.9724231915514	11.0590531644467	8.26246423456034	80.9260643735445	17.4619895392608	11.1629495945882	4.61813150642783	18.0572362942523	15.7056557591654	9.33647586331718	2.00762880415169	8.85538086623985	12.0078226741354	5.42125788069035	6.26914529670467	100.744336123417	10.2628277129554	9.89422084760511	0	0	0	21.626278496998	9.68267624740323	0	533.825046617492	363.040234506865	286.15285101356	159.545592934517	62.153808634959	362.793868596758	47.4036858595852	13.8145558092421
3.58_627.4982m/z		627.49815913243	1	3.57981666666667	1.12276666666667	2	0.199660751935633	0.0585088344463343	2.15892882496644	Normal	T1DM	100 - 40.5 - 37.3 - 9.48 - 0.0515	14872.2016965564	52.41	11855.889314896	11864.2752109812	12105.8309571387	16560.883352543	15884.4416722443	15855.8641031541	20771.8841826856	25588.525412861	25157.037970179	2782.96799475418	2842.20399256088	2840.71510409087	23040.75214318	21902.8131894732	21920.8554315415	23675.4705532992	23334.5029209642	23643.331872176	19204.7246263056	17694.6848264723	17730.0012410998	0	0	10.3706127910703	15715.1812687614	15895.8941255084	16217.4095145915	9773.38875535275	9863.81809918304	9881.49309113555	18841.4822734501	18775.756272975	19550.2059000132	6323.01431445976	5700.26808281322
3.14_637.5411m/z		637.541076041161	1	3.13506666666667	0.287033333333333	1	0.320824839435795	0.0804226599116458	1.17938263146638	T1DM+D25	Normal	100 - 39.8	4542.22741719763	19.61	3499.91660182855	3415.62188598584	3525.51982935102	2798.38620109911	2737.17633201501	2691.97983964524	9229.273408711	3760.16865797816	3144.02746456082	4186.48186303406	4052.84944486331	4296.83164223135	4518.25783879643	4146.33167743466	4278.24940875463	3267.14815401428	3105.0680438243	3164.704566285	12608.5148788222	4045.92272169796	3723.28390446382	0	0	0	4415.77395650968	4597.66114457012	4398.29406877234	1146.05185589496	1169.55633217725	1161.10408335554	6296.33163780011	6590.55926762186	7123.84240048113	4544.37166828797	4569.76489731447
1.94_640.3368m/z		640.33684964182	1	1.94116666666667	0.38685	1	0.00208290867240313	0.00252585052900354	387.547619068234	Normal	T1DM	100 - 25.8 - 21.4 - 0.18	674.195774090475	175.12	9.6448933628663	2.74035363523181	1.36197070988697	10.9439144251743	17.1827155917295	17.8692716741668	3.70317182905463	0	0	0	2.25874229731207	0	15.1437665798279	7.65762889137318	9.52440271321926	0	0	0	4.79205696981742	6.40057389711322	0	0	0	0	0	4.67344039877738	6.8593483780289	7568.86313304102	7413.64263590469	7130.11366096869	2.83891457186348	5.8157018281365	6.43024731766911	0	0
3.49_671.4610m/z		671.460955854876	1	3.49215	0.492166666666667	1	0.433145448799289	0.0924312345304465	1.78329080031035	Normal	T1DM	100 - 79	1128.52769092775	45.41	1086.5251441394	1039.32397170575	1057.55351794256	1000.49879367127	1015.03772851399	1051.98515433145	2070.93692199787	2014.12649902152	880.977239278764	1070.69485481587	943.803468624952	887.364821341466	1027.53849930324	932.334596201439	955.828241038993	541.668798378874	725.114819098689	553.495852125724	2304.24944100891	942.151750248503	1114.04958926568	0	0	0	1248.78942424309	1015.01533288231	908.353866247541	2587.57771867155	2451.17758566383	2458.33610753318	1124.65534945769	1128.7238989866	1103.52481487508	921.08166178327	966.124572544456
0.71_671.5865m/z		671.586451119558	1	0.7068	0.02585	2	0.501392020130458	0.100233041598557	1.06252598405662	T1DM+D25	T1DM	100	312.035716514596	29.31	301.295815870618	325.79816820816	301.836006644058	254.34420625382	452.876143919672	333.59689438362	354.178972225693	387.14895114078	454.635397801249	397.65195941164	393.181648188517	373.405876550992	272.114211953805	392.83021451479	370.180642674023	319.431189889239	337.915165672474	315.348464293288	282.962230626511	299.056690594616	266.093019534004	0	0	0	386.150714956949	392.598575611969	406.954294033231	260.613737497237	234.911953261756	233.050197160419	353.888890376898	465.984714914272	348.33415571293	245.832173498243	379.162086931001
2.84_706.2470m/z		706.246950697791	1	2.84251666666667	0.23265	2	0.438714240423678	0.0931344771113266	1.60792794498038	T1DM	T1DM+D25	100	299.081546713354	28.74	251.643489408561	225.457075441668	254.468727446233	172.60401467994	185.83667213375	166.676514696135	269.433221117949	812.95950566987	200.749583384748	572.175910028651	340.815514150162	338.857667734052	386.55912536167	395.604723022786	370.228799329202	365.848698890575	355.733430398827	444.250846265875	400.570773195532	439.452531999133	338.740119341798	0	0	0	211.527588253819	162.167787732469	146.650299953312	34.8669357063333	26.0368257321972	5.10509590483466	116.966159755727	119.35026674593	96.1891073611757	402.353742518122	373.98442618545
4.27_714.5084m/z		714.508396964383	1	4.27356666666667	1.08066666666667	1	0.0116606579684095	0.00905237458432331	4.51808098876956	Normal	T1DM	100 - 61.8	1628.8973558464	88.75	375.649116482898	348.028804849538	392.921411891653	3529.57578232395	3274.46083751635	3286.76641710194	11699.1696418532	1919.80008790321	793.932233879578	981.002378772509	813.607729238299	814.480513283118	1424.53093812992	1309.65430170287	1314.17597500833	30.6544243389447	8.52667581891727	3.37658129451305	9875.33958919364	102.140943185175	44.4519464131371	196.096807702204	0	0	1655.06986712606	1647.46547364032	1680.84017640907	517.258142751908	649.644494554018	645.948564644383	1424.34399997984	1487.04491876803	1507.65396717359	857.670536628225	1296.57919229543
3.41_714.5090m/z		714.509006124697	1	3.40728333333333	0.4483	1	0.0162408496741302	0.0114105493190091	2.22062928297864	Normal	T1DM	100 - 44.6	1539.73958505168	56.21	1602.13342518128	1571.32087386195	1546.68521951289	2211.94399871728	2173.33758093166	2085.59263899921	5272.03825309019	2164.95235009104	1375.53829573625	1329.99977506629	1183.39674523393	1150.24267572337	2557.67667967325	2455.27812697298	2432.48443709508	394.819377902338	343.668207348511	262.858077501945	5154.87564163168	599.620031712568	455.35636135593	98.1004408169851	52.4956266100616	147.546370651566	1524.10316375931	1565.29981792719	1590.65605982792	435.335509903495	457.711912747312	517.716754207897	1936.05689998379	1991.81908230488	2170.74589462529	1212.09300424664	1250.77260502837
3.50_716.5194m/z		716.519358012175	1	3.49595	1.19605	2	0.118476336635282	0.0421976956553969	3.00878007513526	Normal	T1DM	100 - 44 - 91	5544.9166230189	26.63	7321.68454668298	7489.70935488412	7504.29782706605	13726.6510294037	13164.6842436635	13036.765470001	13336.8487311374	5733.09134369493	4372.76609462724	4088.83738720764	3744.56071494382	3703.17471141721	4851.30340041767	4587.15603401359	4467.02879354203	914.890563827497	918.977510286491	961.564380424032	13209.6002471975	2687.5594219669	2661.17057993033	0	0	0	6049.6904872634	6122.10399761228	6252.40092324709	6775.34554052677	7078.87790951727	6775.10897546599	3731.90762363558	3794.15046467151	3920.34025134808	3180.11364746913	3532.20141649364
3.86_722.5060m/z		722.506007393084	1	3.8638	1.13503333333333	2	0.344190735726832	0.0832235796003268	2.65269147655898	Normal	T1DM	100 - 54 - 26.2 - 9.42 - 7.22 - 0.436	25231.3969790869	48.10	36613.5987905807	36513.8251787496	36655.455981907	32662.7442263697	31928.0555057654	31429.7014551748	112802.382061633	45003.614271166	37045.544720135	9729.66743684479	9276.64515866111	9074.15749819284	16262.8751520766	15513.4352471236	15429.2715189936	8472.80929728879	8258.08986047975	8113.3108964956	75410.0180450386	23316.0228703382	22660.7745200122	0	3.19899998455831	3.83689936339796	21661.5645943765	22186.5391671723	21877.7225939395	8376.98879146778	8821.87961939004	8713.77392264694	39622.6825949227	39355.4025497813	39840.510883795	15760.4361047675	17444.1869924875
3.45_728.5333m/z		728.533276884482	1	3.44925	1.25705	7	0.512212118392662	0.101463434682784	1.4846465391859	Normal	T1DM	100 - 29.6 - 9.8 - 4.72	2918.6816140523	55.18	1956.82356569621	2066.74537603364	1972.70574329856	4985.80549522481	4757.97655203061	4666.59415767045	9649.23272591947	3953.90701024304	2500.34242114505	3224.49683468748	2909.13411907484	2879.30294548677	2644.41524208298	2506.66494102187	2659.19757183346	912.120155647461	897.67381082505	842.868890839165	8036.01414335735	1506.11702995762	1425.38487146139	0	0	0	3487.97375716638	3458.94275768538	3373.44102438325	4065.80897867695	4194.15106951685	4598.49061257822	1972.96592914581	2120.55698390154	2090.63854713433	3156.41653355313	3656.70208968221
3.96_736.5168m/z		736.516790968177	1	3.96291666666667	1.7361	2	0.345146173200124	0.0833767319511819	3.4398509499318	Normal	T1DM	100 - 49.5 - 22.7 - 8.56	119641.925211527	56.84	89129.0738184894	89615.9640627468	89234.4701304777	130625.831401365	127432.887819489	127179.10276816	308089.523700415	132585.659948086	124200.166502351	19399.3046506608	18942.7672572356	18474.1789262128	96085.9679541804	91381.8621314343	91804.7351148928	57531.5335578242	56643.0725258817	57270.7370073072	275666.413354069	90443.8650309277	86760.2885223703	4.68400329868052	2.20011185677794	5.17228315445886	72475.7153528934	73720.0491489519	73089.4993567053	87246.350744169	91248.7688618077	91397.1817015005	429379.398436672	422116.785032122	429000.320762689	51326.21918302	51651.1268587692
3.39_738.5068m/z		738.506810227938	1	3.3882	0.334016666666667	2	0.419260803471917	0.0909795926026368	1.24972079452117	Normal	T1DM	100 - 66.8	3365.03962383166	18.19	4498.86902486902	4788.1790037374	4927.20781741773	4480.71985245771	4441.79054115155	4268.76417789164	9020.87203971702	3266.44063011761	2431.86818427866	2841.71316955798	2758.84121323043	2740.27716237967	4053.85135451276	4091.86916674882	3982.64709342221	1725.07975272897	1855.9917891051	1741.30905230952	8827.55826896473	2438.31459795939	2388.28084444638	0	0	0	2433.64048177859	2691.44159620673	2784.26999290499	3304.6483658092	3241.60627167842	3066.71310410255	3874.38450746085	3851.26832569554	4227.8902038036	3119.83832030408	3160.07060633523
3.56_742.5384m/z		742.538449369046	1	3.55695	1.28118333333333	14	0.348299961485801	0.0837328893083397	1.24323213645767	T1DM+D25	T1DM	100 - 46.5 - 33 - 16 - 10.2	346352.483625323	9.97	354692.328051023	359213.719052167	358268.150891367	404736.485272492	394506.858248485	391419.300821814	392493.275681953	363910.928361172	351102.995849465	345191.053539679	334383.965836355	328185.804263788	362380.642975484	348420.264796715	345649.153217025	228896.206164341	225081.155852195	224975.156488848	481299.451404058	329791.029628365	317000.923475297	1207.73986294238	843.535805258733	601.591248740307	358740.03617971	373099.334895181	366156.456667363	319685.095539233	327497.902860089	326749.837870754	326919.456573516	321868.703253142	330643.963581321	309530.289570158	310319.659823338
0.70_742.5733m/z		742.573282813773	1	0.695983333333333	0.0379499999999999	11	0.422588073881094	0.091231078163791	1.11851942378501	T1DM+D25	Normal	100 - 61.1	1067.98902783244	18.67	897.71190929896	1003.21144276663	978.236559983849	867.864026013213	1260.76274321539	1072.41116991694	974.775606569932	1179.58782926459	1219.80756958987	1157.05862895544	1161.68760582098	1116.83823261512	882.067521318895	1111.52352695606	1173.42987714742	1102.20787542943	1148.99819571545	1127.48721417747	960.124797630127	1062.73674604645	887.037451715018	0	0	0	1027.69110989949	1108.44438075212	1086.28548995698	971.757071887142	889.398955662221	907.220778027346	1005.19612131705	1240.48832263854	927.138446499795	833.673410933682	1138.32875810088
2.96_746.5301m/z		746.530068140308	1	2.95758333333333	0.225083333333334	1	0.266472921044151	0.0711424131668687	1.45658945716832	T1DM+D25	T1DM	100 - 29.2	874.040172006653	40.29	975.92153708932	967.121883868491	983.499957471076	414.784703096231	362.640112357503	376.552882052325	1318.38977953117	343.983173642544	518.886179431151	572.893624581703	590.365866275817	551.92245582284	838.946671551361	710.863815314082	768.322576163028	576.690939542084	494.588634460019	527.067558264224	1495.28815631462	1416.33007053356	1268.45131047268	0	0	0	931.27442970064	842.607050284888	992.886766299108	1043.37862422327	951.50221465985	914.395141632255	1520.36659556107	1517.85832040867	1581.04973698634	514.912032191483	483.432572356017
0.87_746.6069m/z		746.606875196064	1	0.869283333333333	0.0648333333333334	1	0.00615420907832176	0.00578343609930072	2.19693468278579	T1DM+D25	Normal	100	178.424035349798	32.06	95.9849085963881	113.011963384384	118.964291695092	213.027567742768	189.458651521282	201.107542924566	78.4326663356393	120.113458314999	139.686179485974	83.3583613991634	85.3381077909169	81.3209028626283	205.255892380973	202.634252259528	209.277844095333	35.7986710416662	31.2676643056727	35.7614603071368	39.1920652968672	42.9023856353835	73.1390130679113	0	0	0	59.2362784042454	54.3652818202198	62.4346008518975	0	0	0	27.9786188036615	33.9264747073199	47.1196709665309	76.5274972242427	45.5937171425398
3.89_752.5370m/z		752.536985120366	1	3.89048333333333	0.977783333333333	14	0.489929209505003	0.0989255559399826	1.06749797875799	Normal	T1DM	100 - 40.4 - 26.4 - 3.91	10180.3239968406	35.30	9805.30897877773	9636.09054398777	9889.25277503132	12632.123553639	12551.2484808356	12324.2844413054	26419.889914518	12694.556258691	9954.56668612309	10274.8865325327	9924.48933701829	9748.44118259723	9376.65028585887	9023.49734662612	9065.63431942647	4383.31095502929	4517.39962708572	4074.72019341448	18608.0331394455	5499.28868548093	5120.23950094472	0	0	0	9930.10668721669	10098.951691519	10022.8669803529	18175.9191061209	18797.5823718577	19085.6318618472	11528.3065836317	11215.8041101188	11571.6097647046	14094.9072381242	14615.8330144229
3.86_760.5177m/z		760.517683180475	1	3.8638	1.36845	4	0.130596422763703	0.0446801013509677	3.70538505098661	Normal	T1DM	100 - 47	5015.97012793489	36.66	7785.97713610172	7855.55207064605	7725.45680760013	7430.6908401802	7197.79373991804	7162.3135997492	18476.9282830509	6109.83401529034	5084.45327573809	2294.44635813999	2150.47328024111	2061.41517731554	2328.72035932919	2141.15569078125	2130.81905484274	1438.98223261794	1313.14135443668	1299.6258784867	16259.146734485	3823.84585753079	3679.92768685739	0	0	0	4328.96655075111	4286.28420287702	4318.83549399201	5822.50126712591	5907.98068484464	6227.09765852517	6335.72671537099	6217.04978672553	6331.87242830002	2616.64045228222	2876.51300099812
3.99_762.5272m/z		762.527217019916	1	3.98578333333333	1.71053333333333	2	0.361095202568379	0.0852605992253153	2.15069018908879	Normal	T1DM	84.2 - 45.9 - 100 - 47.3	63828.0411472397	31.23	55952.4389435134	55844.6597439509	56149.2178284626	70059.1596962853	67942.9636892634	68011.3506107778	243889.888399658	94261.2063333705	84419.521417769	25267.5986360896	24098.1146152024	23559.5707864	54654.0830143729	51640.6773786655	51850.5893389482	29202.2412046933	29042.8128290852	29369.167199881	207357.470580415	57336.6720777678	53851.9043346879	0	0	0	56854.3761594498	58216.3009640938	58012.1647066545	54525.6807859063	56999.8946774283	55396.5569582539	111484.303100326	109712.447585437	111362.324262102	44890.7603500244	45509.6118240705
3.12_764.5684m/z		764.568373220071	1	3.12283333333333	0.0999666666666665	14	0.195450166539507	0.0577159127713612	2.33097498649898	Normal	T1DM+D25	100 - 27.2	416.323931262905	49.50	655.297562839641	454.37436052271	510.305620937769	325.360550900254	283.177377456547	309.664675075164	585.99487704333	585.235571707748	311.080975693805	696.335295517284	592.465291501439	656.899561167566	316.16164471837	277.578930476206	258.12771388763	605.22736515607	614.291046318774	523.247827001593	935.778225805182	367.174118108004	382.836722952874	0	0	0	428.080094849798	322.699612843905	359.624259458125	312.14959149694	308.846936346182	267.07833128543	548.16342118615	428.824157890528	516.608011530839	474.668635086099	558.072889126922
3.47_766.5382m/z		766.538222225993	1	3.47213333333333	1.76078333333333	2	0.362706871423125	0.0854675608847566	1.14059483997033	T1DM+D25	T1DM	100 - 49 - 60.5 - 27	210754.669277071	14.13	208712.438507403	212515.089003748	210182.911908739	224632.404635483	217729.210638739	216008.979974152	230020.946051744	225098.375457267	218997.197755246	238178.487580771	230265.997735381	227270.714266496	215225.879509693	205582.006100581	204295.956642589	148883.11456921	146596.655830267	145243.295595036	263849.664931462	188242.40925849	179711.620671275	38.6671661022136	9.9936826475655	26.2351180852991	212849.347727907	222068.534006839	218215.191619344	168881.894570655	173754.985955965	173592.227550754	270550.823792367	266002.763219637	273446.007215661	202661.319615913	200823.246081897
3.80_770.5679m/z		770.567904821007	1	3.80185	1.33038333333333	15	0.28159714545571	0.0738476030896748	1.26698240547824	T1DM+D25	Normal	100 - 47.1 - 20.2	115543.518880886	16.27	91331.8591525555	91859.3195147933	91755.674755132	143314.294993017	140223.311244136	140397.769397969	163316.013425009	102675.904574203	82127.6723507959	99778.1481085037	94514.9563827294	92754.5965851908	98593.1905559316	94065.1867444396	93485.1714281816	48890.1417012416	48271.9025447771	47634.2046434061	198038.977774182	77123.7898386295	72528.5952584996	3.6445357201649	3.93744803926662	0	102079.666147291	104159.47110245	102242.79471926	101040.490550952	103677.13115782	105009.784964598	92659.4323979568	91892.6398947717	94012.8936878066	126191.393791777	131547.301290337
3.05_774.5563m/z		774.556322577551	1	3.0498	1.37291666666667	1	0.174656828224404	0.0539928250449569	1.31547631139165	T1DM+D25	T1DM	100 - 48.1 - 35.6 - 14.4	81316.2886255392	15.28	85146.3928575786	86370.8168334552	84968.0774621178	63740.2446503176	62735.0821651088	62056.2277697303	152925.97133478	71094.057551437	64854.150055546	66639.5471258304	65006.8462641429	64181.5642720835	75881.1287875211	74510.274037286	73017.6270583542	64746.4702706629	66021.6269730175	66343.623427643	153080.760797307	81323.8997025128	79755.0779617122	593.581278998675	188.520521006915	293.449021356956	74632.8133347192	74411.5053611672	76905.7960173109	125650.549992666	126970.552349055	127116.9194819	81287.9498254732	79511.8977521053	81997.5367018734	70258.9223967733	69288.6322061659
3.47_776.5451m/z		776.545116383399	1	3.46831666666667	1.27246666666667	8	0.298668474006831	0.076811458012718	1.50394435801805	T1DM+D25	T1DM	100 - 48.9 - 99.9	53929.4339103979	12.32	61416.2658741504	61081.3483511945	61235.2749696075	90561.4067547322	87503.1532864252	87049.27903071	91364.1737166393	55811.9125720606	48217.3508046034	46861.2200450609	46027.2535553021	44753.4994619956	49259.3580659078	47410.8205569245	47758.4578754554	25609.9051154932	25525.0358796693	25549.8369623571	82959.0422301362	41606.9702740178	39540.7560129965	0	0	0	55990.3481273729	57575.0588022851	56256.1128055087	44597.1264625337	46554.2481859731	46318.0043203838	48654.1700391598	48184.9161899165	49287.4036056513	47862.1819266533	49650.4154916596
3.37_782.5130m/z		782.512976840332	1	3.36531666666667	0.5312	7	0.472284910510563	0.0970825547501808	2.38084433096411	T1DM+D25	T1DM	100 - 57.7	2751.9745762088	50.85	2815.23329927999	2838.31283242154	2687.09601409667	1336.36188049644	1267.49218206202	1241.79849533599	2405.91379178636	1152.94496920162	758.477793495747	1844.66671245857	1594.91230476438	1673.66140533864	858.209487719756	825.02176225505	885.966876421503	744.148141646215	734.117464375537	667.826174436355	5589.07496635368	2758.53038453725	2739.14558210721	0	0	0	1338.71999149699	1468.87511427478	1441.25525813735	9536.21320847429	9487.46482374135	9587.49505478903	2573.34504720717	2450.80713850339	2488.46093026993	973.967592957897	1331.90577986918
1.26_784.1491m/z		784.149138473224	1	1.26273333333333	0.83565	1	0.65761448657126	0.117298597777644	1.12492975695109	Normal	T1DM	100 - 30.7	2263.96527712757	65.37	4066.9790657482	4116.89052725813	4019.26464312475	5185.84132566205	5097.12882759901	5012.14206964294	2497.78627395789	2637.98980948473	2649.87964341193	3575.14781994019	3695.38071784313	3655.80206530511	380.901870705064	375.473406893925	297.112260394319	993.19544265991	1140.27465222183	1148.70184484185	2696.36155754388	2940.14369164339	2670.21221625965	0	0	0	597.488657346234	556.447859299967	502.906699186654	36.6077693967583	175.895536510442	188.189242993993	4708.25426557046	4811.61308314126	4280.84129962213	2647.86507621364	2833.72254510584
3.42_788.5423m/z		788.542278764365	1	3.41875	0.7742	2	0.385284973972415	0.0879444793477233	1.13124987114172	T1DM+D25	T1DM	100 - 51.8	23968.1809368136	9.42	24572.3421159277	25090.0070876874	24276.4175896055	23373.3343611432	21962.2651670992	21628.0445973317	32451.8654570919	22982.8617071248	23186.5183582177	27080.3469689093	26273.1439362521	26836.7494503123	24375.7843696	23392.4222145634	23313.4111086577	18625.0697201405	18238.0932001337	18239.234388424	35973.2866606686	23936.8023824721	22743.1106710966	0	0	0	23210.2828698994	25411.0332509155	25379.275027243	22590.2196411485	23133.719800309	22363.8144355334	27274.5256474837	26909.2933552835	28089.6369729476	24533.9674270058	24253.0488941954
0.70_790.5276m/z		790.52759109502	1	0.701383333333333	0.0437166666666666	1	0.408656134624588	0.0901208385359512	1.10274084938801	T1DM+D25	T1DM	100 - 49.3	1391.67241890127	12.26	1270.1313183201	1254.7425383297	1276.57434653181	1434.6897482471	1895.0640496274	1664.55975269246	1378.24308187648	1541.84363900311	1709.57314592586	1577.95618363395	1508.74183565002	1498.66596553212	1303.37597121289	1548.08409279149	1568.27918940505	1353.90796110944	1446.3406363392	1398.0415047107	1238.87387728904	1338.43310074803	1299.34520261498	0	0	0	1396.4647385422	1470.3448940551	1520.10877252157	1308.73151214651	1173.39556804832	1134.96768739417	1390.52598463868	1656.85880865427	1427.13565857522	1236.61394314034	1436.52704155771
3.45_790.5399m/z		790.539927857492	1	3.44925	1.30048333333333	1	0.417804754931832	0.0908995461774133	1.08658582175532	T1DM+D25	T1DM	100 - 50.7 - 90.9 - 41.1 - 75.7 - 36.2	324282.36477233	12.59	362107.048903307	367210.237060349	361955.056158536	405168.133038796	397648.053332099	393731.519286823	346192.14522141	377645.060852548	372758.072253534	394307.425929343	387282.64057854	381108.749485325	370003.671228297	355863.854603987	352859.960462223	251872.676683927	249612.500141192	249281.387626787	427117.668273469	335882.056477873	319584.062378695	67.8180237549311	24.2961933737218	15.2810438517101	380492.764737111	397227.571835467	386845.489655399	223002.097670952	231041.540394596	229032.320990217	410074.147989296	404813.516033017	410572.704964832	342380.998244752	345430.505321954
2.84_812.5390m/z		812.539005761208	1	2.83865	0.146383333333333	2	0.148137909498212	0.0483926621846199	1.65264249768573	T1DM+D25	T1DM	100 - 15.2 - 19.1	544.638698010159	47.09	1060.84560694328	1055.67883037952	1121.87588972979	334.777317915691	323.008311636152	302.463151148714	63.129515945121	176.036795234601	238.378812110358	124.517514202434	159.998313035536	130.876071256617	261.996301288139	232.786468570007	250.969155501909	380.013173826357	365.172277474689	343.674801795353	453.500070255001	396.848868752591	436.337242968036	0	0	0	238.449696191645	225.707793903156	206.221895579558	494.699251742418	411.170958657407	430.416528671428	620.340107415669	611.464834353175	613.69615262064	386.275700050728	325.126120566232
0.68_816.8228m/z		816.822802798371	2	0.684683333333333	0.0253166666666667	1	0.105112503056948	0.0392979502478158	1.37587559000156	T1DM	Normal	100 - 22	489.765351265264	9.57	312.510067592243	346.327650492571	384.477302602107	368.270591021038	443.328140539921	385.632269492972	384.347085166131	369.71128824626	433.577324729366	353.685809420482	347.025773012292	365.472903631325	374.865419117203	401.040420876595	387.799636004626	464.258802927941	442.029462369383	477.156261467196	396.036941402928	324.401841539336	415.991391935231	0	0	0	376.568733506386	359.255477496016	373.99229544079	412.813931530754	445.010509462139	413.230721196181	363.585921447482	373.361128851718	451.122994925868	431.594388779086	366.119191135169
3.37_818.5548m/z		818.554767951362	1	3.36913333333333	1.55101666666667	2	0.294780208665828	0.0761858415160616	1.40048596044601	T1DM+D25	T1DM	100 - 53.7	102111.914079443	38.02	75616.3686142422	76300.2952204546	74913.6031838857	84679.989129965	83029.5057956895	83372.8453298096	81850.8862498029	79452.5271981382	74439.1563520027	84828.3947306472	83983.1194073893	82673.0213186787	78070.6204084992	74880.63073603	74736.8638170604	53024.0547529217	53367.9141920464	53207.2705161618	111566.925192871	75512.6065056581	71686.0486491066	465.408902643796	40.6643468512072	106.375127652188	83083.614519496	85655.8945050872	83227.0990259563	185748.202098964	191100.316355668	187950.802544246	87925.0149632127	87261.8889852798	87753.9489536554	84947.3873298726	86168.6499804357
1.24_835.5336m/z		835.533634727747	1	1.2389	0.314433333333333	6	0.00366902141704373	0.0038811715969564	1612.39094731934	Normal	T1DM	100	544.35703441672	224.01	71.9533280280567	104.187446788671	151.355317819141	0	0	0	0	0	0	235.979457442526	176.263731609165	174.765995930662	0	0	0	0	0	0	958.995100260448	1147.44158040965	1478.11790162255	0	0	0	222.625106319155	234.892648631831	332.98699394663	0	3.68168913598961	0	4300.24544670391	4596.31882114796	3773.9715699554	0	6.07695462182493
4.14_835.5375m/z		835.537452354168	1	4.1354	1.18833333333333	6	0.0536646486521571	0.0256108413540317	1.5445261743326	Normal	T1DM	100 - 66.6 - 14.6	26659.2934579506	25.04	29860.3465323853	30103.2041387133	30670.7454845498	36767.5977243813	36789.7764848172	37087.3121629379	83512.3002312728	30566.9907737059	25339.7447960126	22499.4818664886	21933.5742531875	21955.9111090933	23406.6923871302	22004.6605663042	22361.107026884	11818.912639077	12298.3292877297	13067.3105908897	84387.0479861636	18897.6602565313	16194.4012579267	2126.1274915383	530.088562117502	1003.61570064871	26573.0929633376	27070.077852651	27359.30246194	29534.145424891	31579.3509805899	31361.2619605645	23187.8275576346	23296.7488497838	24611.9367504918	23987.327293052	25661.5078789284
2.83_836.5382m/z		836.538150959459	1	2.83476666666667	0.17305	1	0.322335264073309	0.0806092567965916	1.30502756853067	T1DM+D25	Normal	100 - 38.8	381.268390190672	58.74	1090.23591309777	1159.75651005136	1113.8569077403	228.220619819851	220.048467464394	214.009383923551	110.06133420729	67.0035175658014	158.535235298629	49.4174268842172	89.146936086771	58.1545631352912	191.750701749736	159.183992958704	172.851443625461	309.974355464618	268.665612798678	314.56594153003	326.267071830913	331.099181022071	325.836007587004	0	0	0	110.059040242258	122.169749860133	147.079168681123	268.200223080327	214.799043561157	167.961456167482	554.794205349702	501.189917690731	596.172038014611	325.099343895323	305.960798552898
0.86_838.6980m/z		838.698007277975	1	0.861666666666667	0.1008	1	0.150123970584847	0.0487824118417813	1.70941673261912	Normal	T1DM	100 - 32.7	332.289987123871	56.74	534.716728408089	598.115545409817	545.148323566405	1432.0716022465	1378.1823978301	1378.98725487579	279.951966006377	285.289690561823	315.697472043907	333.074227718029	303.436212756734	299.082744417359	360.177143606707	329.645147830024	389.36196135796	70.498123848654	33.7395008551261	48.4700614020495	0	0	0	0	0	0	614.715527515329	696.669204354898	659.014181705694	0	0	0	25.07914912638	34.3461433328366	20.0992643111586	257.046875478745	187.22012340797
3.04_846.5735m/z		846.573549245944	1	3.0406	1.54316666666667	1	0.363833099302898	0.0855464638554993	1.25599872347487	T1DM+D25	T1DM	100 - 58.4	80217.1599799911	38.29	65827.1411186806	66073.3782675821	65564.7822382618	69986.3811973279	69395.6591847752	68683.2646479164	62274.8059992934	65709.9562289352	56715.6265238583	65656.2945783744	63758.3182428444	63155.7805876059	67930.0089471008	64585.2900754243	64834.8629366314	55796.2523786084	55923.501217696	55564.7935869038	85148.2827702114	69317.0744068478	66348.1565363974	0	0	0	62635.8140906481	63744.6329195402	59578.9661861379	136748.920644442	139521.249584988	138338.470880849	70465.2718190842	69845.2364678249	70335.4853579718	69874.8864749186	69949.0152716321
3.39_848.5565m/z		848.556488007525	1	3.39201666666667	0.925133333333334	1	0.463496580871005	0.0960545280140993	1.16679602513819	T1DM+D25	T1DM	100 - 53.8	37593.1401284755	20.08	37764.8099509341	38062.4548459753	37676.2626513714	41609.2183601349	41019.1432613214	39730.2067165895	40653.456178497	39395.7819041699	38828.7346631552	48569.2619690987	48247.5202082184	47724.0487131094	37239.1227105584	35535.9079316579	35800.9318961484	30993.1730455673	31166.1722843787	30724.7871679934	55388.5142980313	39049.1648393449	37412.0701444127	0	0	0	41774.41250268	45591.3188787677	42160.5110803168	47186.312186382	45141.1298268937	46742.8176611441	43834.6857255059	43136.6098474351	43113.6339832954	35855.0966504353	35741.3957110369
3.47_850.5597m/z		850.559734950393	1	3.46831666666667	1.38911666666667	1	0.436411251203525	0.0928283307045676	1.00575482426435	T1DM+D25	Normal	100 - 51.4 - 43.9 - 17.9 - 52.7 - 26.6 - 17.4	1450187.57015408	16.24	1597081.27669019	1610758.12097053	1596297.26670243	1664068.24105641	1609252.11620772	1605197.0463413	1474467.973845	1700124.8422219	1702483.34599096	1878752.49483629	1863508.00877036	1838222.00770968	1687227.72310625	1634789.18280953	1634926.76674131	1204911.42388584	1194121.18375147	1193254.35312941	1914291.65177334	1520761.92686434	1448749.7635141	3607.03224271647	3508.71752239947	1572.03633958739	1826019.5247113	1906950.91348287	1902722.87864802	779965.005487133	798871.408309121	791606.61321471	2001941.09305697	1972319.27034611	2020030.47522279	1724438.6403412	1748991.33066195
3.99_857.5279m/z		857.527912407874	1	3.98578333333333	1.49138333333333	14	0.364312140649269	0.0855908516768769	1.37947287224321	Normal	T1DM	100 - 51.4 - 34.6 - 21.2 - 20.5 - 11.9	384732.704987111	21.90	299022.263704557	303695.719249519	299890.862598177	541573.268253348	529754.715880682	533471.46218897	1766814.37590054	473655.476694831	356736.873998429	330557.047716409	321935.626852872	315995.339362791	340558.466334697	324333.278414626	326741.679509135	188808.100451374	189113.771559169	186461.74109621	1587053.03416011	280506.603493071	252547.811849551	108.992812053419	17.8481954028735	4.69684585626188	389846.5653171	393777.166017558	383529.598165695	264459.785973336	283276.190372806	285464.149512296	316398.869206475	311840.329081119	318227.553805886	391519.88864983	423486.794677337
2.73_866.4909m/z		866.49088005422	1	2.72638333333333	0.207533333333334	1	0.382080954289776	0.0876852888921515	9.292754143933	Normal	T1DM+D25	100 - 42.1	239.976810151089	111.27	2041.78995913559	2082.47728481825	2184.45847807797	58.2594647614211	49.8027351616754	12.1045413615059	368.671073516317	12.0888237729526	3.61344499346489	9.47810120172163	0	3.28126569006617	19.4814357809887	13.6409990593903	9.52998871715746	151.01681942324	70.2048178644665	114.739812327447	453.819696182412	5.70999977707754	16.2663139114106	0	0	0	5.40391215461262	26.5413201410094	26.2286043610028	0	0	0	49.3347689925189	57.2247203401094	74.0663534621495	111.085570116985	126.103857575672
3.99_883.5366m/z		883.536641586104	1	3.98578333333333	1.85266666666667	18	0.490795205239276	0.0990203225017289	1.55454701628024	Normal	T1DM	100 - 69.7	142508.245583556	20.00	124653.668847362	127136.521468423	124311.101550362	153044.683268571	148660.696028347	149651.3555019	672317.303027333	184837.017333188	143998.061814926	148978.589341298	144776.935623078	142773.56334123	121910.978063698	115898.414256512	116892.74338829	75811.133813677	74496.6408021219	73722.2794614241	502316.785207504	102028.304913011	94667.6904311118	0	0	0	141994.990351069	145307.67209347	139883.873465947	114104.286299763	116560.609388823	118055.456547904	129057.507319284	126263.803619871	128659.437687842	116230.604025231	124416.471232837
4.27_885.5491m/z		885.549060589313	1	4.27356666666667	1.48755	18	0.428755287561564	0.0917780686647024	1.74833809101739	Normal	T1DM	100 - 50.4 - 19.8 - 6.37 - 1.95	901186.189070886	24.32	740287.512799201	747479.27551686	737485.382542457	1390537.25813556	1351838.9448001	1356545.52562927	5092398.9149885	1126697.81337603	779936.932406257	747669.909856686	706106.694327415	695091.674236293	733471.268811721	703707.572498589	706570.765382943	324703.750390414	318306.163536732	316805.516579057	4056912.98260046	520336.453362439	466292.324387266	5074.08315887642	2750.58798691709	1785.85991161642	872505.288944477	868028.32761156	853508.50060719	506886.204541704	539222.302555337	538471.313445409	646349.666077625	634794.319318502	650585.149015761	805853.906332768	879746.9903055
4.19_909.5520m/z		909.551971799528	1	4.18971666666667	1.21151666666667	10	0.380008106743554	0.08748926049199	1.40453384025405	Normal	T1DM	87 - 100 - 40.8 - 39.3	39090.8660449999	13.09	36146.1999860973	36443.2095069205	36264.6834678325	49284.0811622183	48273.3080999984	47656.4317745627	143824.36092679	48723.2351371167	40227.2361508074	41174.1627361037	40867.5153576573	39008.975328314	38999.9028374485	36634.0863636654	36956.5299335023	23689.8214820771	23243.2739431365	22525.3034493673	126526.28400347	34417.9773167697	31248.3906522008	0	0	0	38459.731461729	42205.1115102845	38305.1026341001	29351.9660253633	31855.9502553978	30093.4447145354	32966.1518757062	31987.9906966299	32638.1606951946	33944.1372757211	37004.8932027946
0.90_925.7475m/z		925.747458103674	1	0.896	0.0900166666666667	4	0.184005124070594	0.0559146512543257	4.36806301350928	T1DM	T1DM+D25	100 - 3.2	131.67962170107	76.67	74.512643275913	136.304675065729	156.1473758756	208.717009592515	182.983803896176	192.219560004936	119.258076288131	148.263966286844	211.450819978676	234.804131966142	207.462881751841	213.3754308134	87.2620982956645	102.563245873739	149.801007421352	198.202168664664	78.0430731501454	67.5066193952378	7.7500051360699	0	29.0340671182513	0	0	0	175.172304035145	190.220148271785	255.754368101608	0	0	0	69.2142716075708	32.3004770448982	102.08098861143	196.744424274486	117.786965691075
0.67_929.5106m/z		929.510634127426	1	0.66975	0.0682166666666666	1	0.305156046731124	0.0777995975402945	4.65956395961736	T1DM	T1DM+D25	100 - 4.41	167.090498021151	66.07	242.691112519685	205.854577049109	214.071997473974	74.4762482471757	25.0008554781251	0	19.7477052010517	84.3338262642303	63.4201832309049	47.3671436862036	97.1166274144105	73.1865920518998	151.305619564905	66.9674476413982	151.62569328815	13.1655959825817	0	15.7072119820091	158.912043398261	343.433138055994	376.362761250939	0	0	0	45.7716904213276	0	21.9310558269754	214.998157807074	162.461731593617	237.001459829963	82.8552551063122	132.822963791514	105.022735350322	178.583019924707	108.580371138801
0.67_951.4895m/z		951.489525547342	1	0.6746	0.0942333333333333	1	0.237713202609978	0.0659110129961275	1.76671801027204	T1DM	T1DM+D25	100 - 6.07	3113.47904150553	17.28	3667.28196062589	3673.96053783097	3637.49352388351	2117.43363094746	1693.17820991294	1677.42125632408	1492.52570039351	2208.75434577412	2543.3198540686	2215.14565576753	2282.5201204027	2301.65943025329	3120.3368822422	2767.45788210962	3058.56905400185	1590.95903672076	1435.25769444104	1418.49490380252	2713.6954094752	4230.4143220309	4193.44945223854	0	0	0	1907.68625026073	1893.16098093824	1930.74682293243	3241.31769257212	3200.96851859265	3233.41299360216	2825.82775237606	2781.23151488294	2786.40836322049	2745.94173136187	2533.43944665403
0.67_963.5066m/z		963.506616750774	1	0.6746	0.08605	1	0.00456608696990524	0.00460435737788771	3.10842515745698	T1DM+D25	T1DM	100	1744.42571101664	13.72	138.593609775802	175.869597621077	163.549889590369	1298.94167411491	1091.77544753617	1026.33940256952	542.302218997579	818.54818992336	951.245938058278	731.290470435378	754.317811596453	774.728726501466	778.012755060588	798.895214895945	834.07045864116	1748.14175248449	1656.06311958326	1718.44349415596	266.32063006993	348.546057224999	438.116654635406	0	0	0	943.452172967223	934.499700169429	1042.36317262558	318.386384124321	223.088831678024	242.476557178412	886.214242125012	831.631428065409	778.164858884218	757.205307914508	655.806018356031
3.78_1044.5117m/z		1044.51166655983	1	3.7828	1.28078333333333	1	0.607758077633653	0.109784911243887	1.17841335066622	Normal	T1DM+D25	100 - 57.8 - 51.5 - 25.1	6825.23478492139	30.56	7964.69363705126	8102.08641117131	7775.81276877417	9810.08773795829	9501.23911222753	9513.33074172676	5926.7825669859	5128.36114749099	7223.15276215248	8526.06884074318	9042.38568798886	8800.45082606204	8821.2059986165	8260.18764644012	8385.7576562837	4721.5264740422	4890.39245443654	4989.04775554773	10377.6539144118	7350.21937022625	7019.10215591202	0	0	0	7010.10954194778	8254.66227901096	7029.55961304886	4678.59248043982	5523.68162440673	5663.25491712808	8630.79223098339	8343.48959846136	7969.05995072948	7896.47469780393	8028.48171825146
0.87_1058.5331m/z		1058.53309439929	1	0.865466666666667	0.101066666666667	1	0.172009087058934	0.0534576284978231	1.31784439010151	T1DM+D25	Normal	100 - 14.1	958.774251014997	44.02	1042.89676167783	1123.30378346098	1341.80838527533	1098.65865877752	1100.16138993285	1115.2232383565	1094.75152554296	991.992337360575	1167.75360652457	1054.89899123499	1086.83220153647	1092.60022839473	1363.84259541319	1313.48786421327	1436.82643904362	464.892825211362	261.76025648205	237.385389802016	141.752636796781	123.262505123197	180.701952239959	0	0	0	1107.28323904783	1123.90005173239	1021.89363221311	28.4024488191052	16.1421716581272	0	616.106962482778	626.855045476754	633.186042764098	1037.8689243311	954.024311077522
3.89_1058.5336m/z		1058.53355183452	1	3.88666666666667	1.38845	1	0.592312495361037	0.107558365905327	1.22315314182476	T1DM	T1DM+D25	100 - 52.2 - 32 - 26.1 - 16.1 - 9.79	9973.82600169537	19.54	10241.1245208372	10443.8544237588	10315.3997505279	12718.2205905677	12289.0606809571	12396.4243162595	9164.64641347475	9019.9620496978	9983.87577006774	11820.6926248576	11814.09513766	11264.2290687914	11720.8007773392	11354.9785823196	11279.1527517338	6237.889104719	6082.1466650566	6127.17003952934	15651.0940889961	9740.38765884459	9244.20094256429	0	0	0	10381.4319836856	11362.792799773	10573.7229421778	5733.29442500825	6313.06592315794	6029.80881697107	11795.9420727799	12008.9764636682	11912.9993509965	12803.4125508303	13659.402927033
0.68_1134.7995m/z		1134.79948479342	1	0.679583333333333	0.109483333333333	1	0.0787745037213711	0.0329735913070138	1.47461095592363	T1DM+D25	Normal	100	2535.06858104907	10.63	1933.89392398275	1884.86462713062	1878.45385919443	1738.30436751354	1621.79219687596	1704.50304560468	1642.73536591737	1759.31722274465	1792.83648431572	1653.43864350853	1692.4125968725	1674.69840878315	1906.93873903138	1786.39014408075	1898.88703084142	2586.67190904986	2601.30806877189	2717.2573472629	1699.0194203524	2009.61217876105	1979.9375418321	0	0	0	1596.2679573914	1690.89266173156	1621.56448849963	2136.28289937283	2165.32411084397	2182.66201389057	1687.31116067829	1757.41094454018	1730.76272652922	1692.10982832267	1646.68927200204
[truncated: 118 more columns]
